# Supplementary material for: Multiparameter RNA and Codon Optimization: A Standardized Tool to Assess and Enhance Autologous Mammalian Gene Expression
Source: PLoS One. 2011 Mar 3;6(3):e17596. doi: 10.1371/journal.pone.0017596 (PMC3048298; doi:10.1371/journal.pone.0017596)
Supplement: File S1 — Construct sequences. File S1 contains the sequences of all wildtype and sequence optimized constructs used in this study. (FAS) [file pone.0017596.s001.fas]

>NM_002648 (PIM1) wildtype
ATGCTCTTGTCCAAAATCAACTCGCTTGCCCACCTGCGCGCCGCGCCCTG
CAACGACCTGCACGCCACCAAGCTGGCGCCCGGCAAGGAGAAGGAGCCCC
TGGAGTCGCAGTACCAGGTGGGCCCGCTACTGGGCAGCGGCGGCTTCGGC
TCGGTCTACTCAGGCATCCGCGTCTCCGACAACTTGCCGGTGGCCATCAA
ACACGTGGAGAAGGACCGGATTTCCGACTGGGGAGAGCTGCCTAATGGCA
CTCGAGTGCCCATGGAAGTGGTCCTGCTGAAGAAGGTGAGCTCGGGTTTC
TCCGGCGTCATTAGGCTCCTGGACTGGTTCGAGAGGCCCGACAGTTTCGT
CCTGATCCTGGAGAGGCCCGAGCCGGTGCAAGATCTCTTCGACTTCATCA
CGGAAAGGGGAGCCCTGCAAGAGGAGCTGGCCCGCAGCTTCTTCTGGCAG
GTGCTGGAGGCCGTGCGGCACTGCCACAACTGCGGGGTGCTCCACCGCGA
CATCAAGGACGAAAACATCCTTATCGACCTCAATCGCGGCGAGCTCAAGC
TCATCGACTTCGGGTCGGGGGCGCTGCTCAAGGACACCGTCTACACGGAC
TTCGATGGGACCCGAGTGTATAGCCCTCCAGAGTGGATCCGCTACCATCG
CTACCATGGCAGGTCGGCGGCAGTCTGGTCCCTGGGGATCCTGCTGTATG
ATATGGTGTGTGGAGATATTCCTTTCGAGCATGACGAAGAGATCATCAGG
GGCCAGGTTTTCTTCAGGCAGAGGGTCTCTTCAGAATGTCAGCATCTCAT
TAGATGGTGCTTGGCCCTGAGACCATCAGATAGGCCAACCTTCGAAGAAA
TCCAGAACCATCCATGGATGCAAGATGTTCTCCTGCCCCAGGAAACTGCT
GAGATCCACCTCCACAGCCTGTCGCCGGGGCCCAGCAAACACCATCACCA
TCATCACTGATAA
>NM_006875 (PIM2) wildtype
ATGTTGACCAAGCCTCTACAGGGGCCTCCCGCGCCCCCCGGGACCCCCAC
GCCGCCGCCAGGAGGCAAGGATCGGGAAGCGTTCGAGGCCGAGTATCGAC
TCGGCCCCCTCCTGGGTAAGGGGGGCTTTGGCACCGTCTTCGCAGGACAC
CGCCTCACAGATCGACTCCAGGTGGCCATCAAAGTGATTCCCCGGAATCG
TGTGCTGGGCTGGTCCCCCTTGTCAGACTCAGTCACATGCCCACTCGAAG
TCGCACTGCTATGGAAAGTGGGTGCAGGTGGTGGGCACCCTGGCGTGATC
CGCCTGCTTGACTGGTTTGAGACACAGGAGGGCTTCATGCTGGTCCTCGA
GCGGCCTTTGCCCGCCCAGGATCTCTTTGACTATATCACAGAGAAGGGCC
CACTGGGTGAAGGCCCAAGCCGCTGCTTCTTTGGCCAAGTAGTGGCAGCC
ATCCAGCACTGCCATTCCCGTGGAGTTGTCCATCGTGACATCAAGGATGA
GAACATCCTGATAGACCTACGCCGTGGCTGTGCCAAACTCATTGATTTTG
GTTCTGGTGCCCTGCTTCATGATGAACCCTACACTGACTTTGATGGGACA
AGGGTGTACAGCCCCCCAGAGTGGATCTCTCGACACCAGTACCATGCACT
CCCGGCCACTGTCTGGTCACTGGGCATCCTCCTCTATGACATGGTGTGTG
GGGACATTCCCTTTGAGAGGGACCAGGAGATTCTGGAAGCTGAGCTCCAC
TTCCCAGCCCATGTCTCCCCAGACTGCTGTGCCCTAATCCGCCGGTGCCT
GGCCCCCAAACCTTCTTCCCGACCCTCACTGGAAGAGATCCTGCTGGACC
CCTGGATGCAAACACCAGCCGAGGATGTACCCCTCAACCCCTCCAAAGGA
GGCCCTGCCCCTTTGGCCTGGTCCTTGCTACCCCACCATCACCATCATCA
CTGATAA
>NM_001001852 (PIM3) wildtype
ATGCTGCTCTCCAAGTTCGGCTCCCTGGCGCACCTCTGCGGGCCCGGCGG
CGTGGACCACCTCCCGGTGAAGATCCTGCAGCCAGCCAAGGCGGACAAGG
AGAGCTTCGAGAAGGCGTACCAGGTGGGCGCCGTGCTGGGTAGCGGCGGC
TTCGGCACGGTCTACGCGGGTAGCCGCATCGCCGACGGGCTCCCGGTGGC
TGTGAAGCACGTGGTGAAGGAGCGGGTGACCGAGTGGGGCAGCCTGGGCG
GCGCGACCGTGCCCCTGGAGGTGGTGCTGCTGCGCAAGGTGGGCGCGGCG
GGCGGCGCGCGCGGCGTCATCCGCCTGCTGGACTGGTTCGAGCGGCCCGA
CGGCTTCCTGCTGGTGCTGGAGCGGCCCGAGCCGGCGCAGGACCTCTTCG
ACTTTATCACGGAGCGCGGCGCCCTGGACGAGCCGCTGGCGCGCCGCTTC
TTCGCGCAGGTGCTGGCCGCCGTGCGCCACTGCCACAGCTGCGGGGTCGT
GCACCGCGACATTAAGGACGAAAATCTGCTTGTGGACCTGCGCTCCGGAG
AGCTCAAGCTCATCGACTTCGGTTCGGGTGCGCTGCTCAAGGACACGGTC
TACACCGACTTCGACGGCACCCGAGTGTACAGCCCCCCGGAGTGGATCCG
CTACCACCGCTACCACGGGCGCTCGGCCACCGTGTGGTCGCTGGGCGTGC
TTCTCTACGATATGGTGTGTGGGGACATCCCCTTCGAGCAGGACGAGGAG
ATCCTCCGAGGCCGCCTGCTCTTCCGGAGGAGGGTCTCTCCAGAGTGCCA
GCAGCTGATCCGGTGGTGCCTGTCCCTGCGGCCCTCAGAGCGGCCGTCGC
TGGATCAGATTGCGGCCCATCCCTGGATGCTGGGGGCTGACGGGGGCGCC
CCGGAGAGCTGTGACCTGCGGCTGTGCACCCTCGACCCTGATGACGTGGC
CAGCACCACGTCCAGCAGCGAGAGCTTGCACCATCACCATCATCACTGAT
AA
>NM_025195 (Trb1) wildtype
ATGCGGGTCGGTCCGGTGCGCTCTGCCATGAGCGGCGCCTCGCAGCCCCG
CGGCCCGGCCCTGCTCTTCCCAGCCACCCGAGGCGTCCCGGCCAAACGCC
TGCTGGACGCCGACGACGCGGCGGCTGTGGCGGCCAAGTGCCCGCGCCTC
TCCGAGTGCTCCAGCCCCCCGGACTACCTCAGCCCCCCCGGCTCGCCCTG
CAGTCCGCAGCCCCCGCCTGCCGCTCCGGGGGCCGGAGGAGGCTCCGGGA
GCGCGCCGGGGCCCAGCCGCATCGCCGACTACCTGCTGCTGCCCCTAGCC
GAGCGCGAGCATGTGTCCCGGGCGCTGTGCATCCACACTGGACGCGAGCT
GCGCTGCAAGGTGTTTCCCATTAAACACTACCAGGACAAAATCAGGCCTT
ACATCCAGCTGCCATCGCACAGCAACATTACTGGCATTGTGGAAGTGATC
CTTGGGGAAACCAAGGCCTATGTCTTCTTTGAGAAGGACTTTGGGGACAT
GCACTCCTATGTGCGAAGCCGGAAGAGGCTGCGGGAAGAGGAAGCCGCCC
GGCTCTTCAAGCAGATTGTCTCCGCCGTCGCCCACTGCCACCAGTCAGCC
ATCGTGCTGGGGGACCTGAAGCTTAGGAAGTTCGTCTTCTCCACGGAGGA
GAGAACCCAGCTTAGACTAGAAAGTCTAGAAGACACACACATAATGAAGG
GGGAAGATGATGCTTTGTCAGACAAACATGGCTGCCCAGCCTACGTGAGC
CCTGAGATCCTCAACACCACTGGGACCTACTCCGGAAAGGCTGCGGACGT
TTGGAGCCTGGGGGTGATGCTCTACACCCTTCTGGTTGGACGATACCCCT
TCCATGACTCAGACCCCAGTGCCCTTTTCTCCAAAATTCGGCGTGGACAG
TTCTGCATTCCTGAGCACATTTCCCCCAAAGCCAGGTGCCTCATTCGCAG
CCTCTTGAGACGGGAGCCCTCCGAGAGACTCACTGCCCCCGAGATCCTAC
TGCACCCCTGGTTTGAGTCCGTCTTGGAACCCGGGTACATCGACTCAGAA
ATAGGAACTTCAGACCAGATTGTTCCAGAGTACCAGGAGGACAGTGACAT
TAGTTCCTTCTTCTGCCACCATCACCATCATCACTGATAA
>NM_004972 (JAK2) wildtype
ATGGGAATGGCCTGCCTTACGATGACAGAAATGGAGGGAACATCCACCTC
TTCTATATATCAGAATGGTGATATTTCTGGAAATGCCAATTCTATGAAGC
AAATAGATCCAGTTCTTCAGGTGTATCTTTACCATTCCCTTGGGAAATCT
GAGGCAGATTATCTGACCTTTCCATCTGGGGAGTATGTTGCAGAAGAAAT
CTGTATTGCTGCTTCTAAAGCTTGTGGTATCACACCTGTGTATCATAATA
TGTTTGCTTTAATGAGTGAAACAGAAAGGATCTGGTATCCACCCAACCAT
GTCTTCCATATAGATGAGTCAACCAGGCATAATGTACTCTACAGAATAAG
ATTTTACTTTCCTCGTTGGTATTGCAGTGGCAGCAACAGAGCCTATCGGC
ATGGAATATCTCGAGGTGCTGAAGCTCCTCTTCTTGATGACTTTGTCATG
TCTTACCTCTTTGCTCAGTGGCGGCATGATTTTGTGCACGGATGGATAAA
AGTACCTGTGACTCATGAAACACAGGAAGAATGTCTTGGGATGGCAGTGT
TAGATATGATGAGAATAGCCAAAGAAAACGATCAAACCCCACTGGCCATC
TATAACTCTATCAGCTACAAGACATTCTTACCAAAATGTATTCGAGCAAA
GATCCAAGACTATCATATTTTGACAAGGAAGCGAATAAGGTACAGATTTC
GCAGATTTATTCAGCAATTCAGCCAATGCAAAGCCACTGCCAGAAACTTG
AAACTTAAGTATCTTATAAATCTGGAAACTCTGCAGTCTGCCTTCTACAC
AGAGAAATTTGAAGTAAAAGAACCTGGAAGTGGTCCTTCAGGTGAGGAGA
TTTTTGCAACCATTATAATAACTGGAAACGGTGGAATTCAGTGGTCAAGA
GGGAAACATAAAGAAAGTGAGACACTGACAGAACAGGATTTACAGTTATA
TTGCGATTTTCCTAATATTATTGATGTCAGTATTAAGCAAGCAAACCAAG
AGGGTTCAAATGAAAGCCGAGTTGTAACTATCCATAAGCAAGATGGTAAA
AATCTGGAAATTGAACTTAGCTCATTAAGGGAAGCTTTGTCTTTCGTGTC
ATTAATTGATGGATATTATAGATTAACTGCAGATGCACATCATTACCTCT
GTAAAGAAGTAGCACCTCCAGCCGTGCTTGAAAATATACAAAGCAACTGT
CATGGCCCAATTTCGATGGATTTTGCCATTAGTAAACTGAAGAAAGCAGG
TAATCAGACTGGACTGTATGTACTTCGATGCAGTCCTAAGGACTTTAATA
AATATTTTTTGACTTTTGCTGTCGAGCGAGAAAATGTCATTGAATATAAA
CACTGTTTGATTACAAAAAATGAGAATGAAGAGTACAACCTCAGTGGGAC
AAAGAAGAACTTCAGCAGTCTTAAAGATCTTTTGAATTGTTACCAGATGG
AAACTGTTCGCTCAGACAATATAATTTTCCAGTTTACTAAATGCTGTCCC
CCAAAGCCAAAAGATAAATCAAACCTTCTAGTCTTCAGAACGAATGGTGT
TTCTGATGTACCAACCTCACCAACATTACAGAGGCCTACTCATATGAACC
AAATGGTGTTTCACAAAATCAGAAATGAAGATTTGATATTTAATGAAAGC
CTTGGCCAAGGCACTTTTACAAAGATTTTTAAAGGCGTACGAAGAGAAGT
AGGAGACTACGGTCAACTGCATGAAACAGAAGTTCTTTTAAAAGTTCTGG
ATAAAGCACACAGAAACTATTCAGAGTCTTTCTTTGAAGCAGCAAGTATG
ATGAGCAAGCTTTCTCACAAGCATTTGGTTTTAAATTATGGAGTATGTGT
CTGTGGAGACGAGAATATTCTGGTTCAGGAGTTTGTAAAATTTGGATCAC
TAGATACATATCTGAAAAAGAATAAAAATTGTATAAATATATTATGGAAA
CTTGAAGTTGCTAAACAGTTGGCATGGGCCATGCATTTTCTAGAAGAAAA
CACCCTTATTCATGGGAATGTATGTGCCAAAAATATTCTGCTTATCAGAG
AAGAAGACAGGAAGACAGGAAATCCTCCTTTCATCAAACTTAGTGATCCT
GGCATTAGTATTACAGTTTTGCCAAAGGACATTCTTCAGGAGAGAATACC
ATGGGTACCACCTGAATGCATTGAAAATCCTAAAAATTTAAATTTGGCAA
CAGACAAATGGAGTTTTGGTACCACTTTGTGGGAAATCTGCAGTGGAGGA
GATAAACCTCTAAGTGCTCTGGATTCTCAAAGAAAGCTACAATTTTATGA
AGATAGGCATCAGCTTCCTGCACCAAAGTGGGCAGAATTAGCAAACCTTA
TAAATAATTGTATGGATTATGAACCAGATTTCAGGCCTTCTTTCAGAGCC
ATCATACGAGATCTTAACAGTTTGTTTACTCCAGATTATGAACTATTAAC
AGAAAATGACATGTTACCAAATATGAGGATAGGTGCCCTAGGGTTTTCTG
GTGCCTTTGAAGACCGGGATCCTACACAGTTTGAAGAGAGACATTTGAAA
TTTCTACAGCAACTTGGCAAGGGTAATTTTGGGAGTGTGGAGATGTGCCG
GTATGACCCTCTACAGGACAACACTGGGGAGGTGGTCGCTGTAAAAAAGC
TTCAGCATAGTACTGAAGAGCACCTAAGAGACTTTGAAAGGGAAATTGAA
ATCCTGAAATCCCTACAGCATGACAACATTGTAAAGTACAAGGGAGTGTG
CTACAGTGCTGGTCGGCGTAATCTAAAATTAATTATGGAATATTTACCAT
ATGGAAGTTTACGAGACTATCTTCAAAAACATAAAGAACGGATAGATCAC
ATAAAACTTCTGCAGTACACATCTCAGATATGCAAGGGTATGGAGTATCT
TGGTACAAAAAGGTATATCCACAGGGATCTGGCAACGAGAAATATATTGG
TGGAGAACGAGAACAGAGTTAAAATTGGAGATTTTGGGTTAACCAAAGTC
TTGCCACAAGACAAAGAATACTATAAAGTAAAAGAACCTGGTGAAAGTCC
CATATTCTGGTATGCTCCAGAATCACTGACAGAGAGCAAGTTTTCTGTGG
CCTCAGATGTTTGGAGCTTTGGAGTGGTTCTGTATGAACTTTTCACATAC
ATTGAGAAGAGTAAAAGTCCACCAGCGGAATTTATGCGTATGATTGGCAA
TGACAAACAAGGACAGATGATCGTGTTCCATTTGATAGAACTTTTGAAGA
ATAATGGAAGATTACCAAGACCAGATGGATGCCCAGATGAGATCTATATG
ATCATGACAGAATGCTGGAACAATAATGTAAATCAACGCCCCTCCTTTAG
GGATCTAGCTCTTCGAGTGGATCAAATAAGGGATAACATGGCTGGACACC
ATCACCATCATCACTGATAA
>NM_002110 (HCK) wildtype
ATGGGGGGGCGCTCAAGCTGCGAGGATCCGGGCTGCCCGCGAGACGAGGA
GCGGGCGCCCAGGATGGGGTGCATGAAGTCCAAGTTCCTCCAGGTCGGAG
GCAATACATTCTCAAAAACTGAAACCAGCGCCAGCCCACACTGTCCTGTG
TACGTGCCGGATCCCACATCCACCATCAAGCCGGGGCCTAATAGCCACAA
CAGCAACACACCAGGAATCAGGGAGGCAGGCTCTGAGGACATCATCGTGG
TTGCCCTGTATGATTACGAGGCCATTCACCACGAAGACCTCAGCTTCCAG
AAGGGGGACCAGATGGTGGTCCTAGAGGAATCCGGGGAGTGGTGGAAGGC
TCGATCCCTGGCCACCCGGAAGGAGGGCTACATCCCAAGCAACTATGTCG
CCCGCGTTGACTCTCTGGAGACAGAGGAGTGGTTTTTCAAGGGCATCAGC
CGGAAGGACGCAGAGCGCCAACTGCTGGCTCCCGGCAACATGCTGGGCTC
CTTCATGATCCGGGATAGCGAGACCACTAAAGGAAGCTACTCTTTGTCCG
TGCGAGACTACGACCCTCGGCAGGGAGATACCGTGAAACATTACAAGATC
CGGACCCTGGACAACGGGGGCTTCTACATATCCCCCCGAAGCACCTTCAG
CACTCTGCAGGAGCTGGTGGACCACTACAAGAAGGGGAACGACGGGCTCT
GCCAGAAACTGTCGGTGCCCTGCATGTCTTCCAAGCCCCAGAAGCCTTGG
GAGAAAGATGCCTGGGAGATCCCTCGGGAATCCCTCAAGCTGGAGAAGAA
ACTTGGAGCTGGGCAGTTTGGGGAAGTCTGGATGGCCACCTACAACAAGC
ACACCAAGGTGGCAGTGAAGACGATGAAGCCAGGGAGCATGTCGGTGGAG
GCCTTCCTGGCAGAGGCCAACGTGATGAAAACTCTGCAGCATGACAAGCT
GGTCAAACTTCATGCGGTGGTCACCAAGGAGCCCATCTACATCATCACGG
AGTTCATGGCCAAAGGAAGCTTGCTGGACTTTCTGAAAAGTGATGAGGGC
AGCAAGCAGCCATTGCCAAAACTCATTGACTTCTCAGCCCAGATTGCAGA
AGGCATGGCCTTCATCGAGCAGAGGAACTACATCCACCGAGACCTCCGAG
CTGCCAACATCTTGGTCTCTGCATCCCTGGTGTGTAAGATTGCTGACTTT
GGCCTGGCCCGGGTCATTGAGGACAACGAGTACACGGCTCGGGAAGGGGC
CAAGTTCCCCATCAAGTGGACAGCTCCTGAAGCCATCAACTTTGGCTCCT
TCACCATCAAGTCAGACGTCTGGTCCTTTGGTATCCTGCTGATGGAGATC
GTCACCTACGGCCGGATCCCTTACCCAGGGATGTCAAACCCTGAAGTGAT
CCGAGCTCTGGAGCGTGGATACCGGATGCCTCGCCCAGAGAACTGCCCAG
AGGAGCTCTACAACATCATGATGCGCTGCTGGAAAAACCGTCCGGAGGAG
CGGCCGACCTTCGAATACATCCAGAGTGTGCTGGATGACTTCTACACGGC
CACAGAGAGCCAGTACCAACAGCAGCCACACCATCACCATCATCACTGAT
AA
>NM_005356 (LCK) wildtype
ATGGGCTGTGGCTGCAGCTCACACCCGGAAGATGACTGGATGGAAAACAT
CGATGTGTGTGAGAACTGCCATTATCCCATAGTCCCACTGGATGGCAAGG
GCACGCTGCTCATCCGAAATGGCTCTGAGGTGCGGGACCCACTGGTTACC
TACGAAGGCTCCAATCCGCCGGCTTCCCCACTGCAAGACAACCTGGTTAT
CGCTCTGCACAGCTATGAGCCCTCTCACGACGGAGATCTGGGCTTTGAGA
AGGGGGAACAGCTCCGCATCCTGGAGCAGAGCGGCGAGTGGTGGAAGGCG
CAGTCCCTGACCACGGGCCAGGAAGGCTTCATCCCCTTCAATTTTGTGGC
CAAAGCGAACAGCCTGGAGCCCGAACCCTGGTTCTTCAAGAACCTGAGCC
GCAAGGACGCGGAGCGGCAGCTCCTGGCGCCCGGGAACACTCACGGCTCC
TTCCTCATCCGGGAGAGCGAGAGCACCGCGGGATCGTTTTCACTGTCGGT
CCGGGACTTCGACCAGAACCAGGGAGAGGTGGTGAAACATTACAAGATCC
GTAATCTGGACAACGGTGGCTTCTACATCTCCCCTCGAATCACTTTTCCC
GGCCTGCATGAACTGGTCCGCCATTACACCAATGCTTCAGATGGGCTGTG
CACACGGTTGAGCCGCCCCTGCCAGACCCAGAAGCCCCAGAAGCCGTGGT
GGGAGGACGAGTGGGAGGTTCCCAGGGAGACGCTGAAGCTGGTGGAGCGG
CTGGGGGCTGGACAGTTCGGGGAGGTGTGGATGGGGTACTACAACGGGCA
CACGAAGGTGGCGGTGAAGAGCCTGAAGCAGGGCAGCATGTCCCCGGACG
CCTTCCTGGCCGAGGCCAACCTCATGAAGCAGCTGCAACACCAGCGGCTG
GTTCGGCTCTACGCTGTGGTCACCCAGGAGCCCATCTACATCATCACTGA
ATACATGGAGAATGGGAGTCTAGTGGATTTTCTCAAGACCCCTTCAGGCA
TCAAGTTGACCATCAACAAACTCCTGGACATGGCAGCCCAAATTGCAGAA
GGCATGGCATTCATTGAAGAGCGGAATTATATTCATCGTGACCTTCGGGC
TGCCAACATTCTGGTGTCTGACACCCTGAGCTGCAAGATTGCAGACTTTG
GCCTAGCACGCCTCATTGAGGACAACGAGTACACAGCCAGGGAGGGGGCC
AAGTTTCCCATTAAGTGGACAGCGCCAGAAGCCATTAACTACGGGACATT
CACCATCAAGTCAGATGTGTGGTCTTTTGGGATCCTGCTGACGGAAATTG
TCACCCACGGCCGCATCCCTTACCCAGGGATGACCAACCCGGAGGTGATT
CAGAACCTGGAGCGAGGCTACCGCATGGTGCGCCCTGACAACTGTCCAGA
GGAGCTGTACCAACTCATGAGGCTGTGCTGGAAGGAGCGCCCAGAGGACC
GGCCCACCTTTGACTACCTGCGCAGTGTGCTGGAGGACTTCTTCACGGCC
ACAGAGGGCCAGTACCAGCCTCAGCCTCACCATCACCATCATCACTGATA
A
>NM_002019 (FLT1) wildtype
ATGGTCAGCTACTGGGACACCGGGGTCCTGCTGTGCGCGCTGCTCAGCTG
TCTGCTTCTCACAGGATCTAGTTCAGGTTCAAAATTAAAAGATCCTGAAC
TGAGTTTAAAAGGCACCCAGCACATCATGCAAGCAGGCCAGACACTGCAT
CTCCAATGCAGGGGGGAAGCAGCCCATAAATGGTCTTTGCCTGAAATGGT
GAGTAAGGAAAGCGAAAGGCTGAGCATAACTAAATCTGCCTGTGGAAGAA
ATGGCAAACAATTCTGCAGTACTTTAACCTTGAACACAGCTCAAGCAAAC
CACACTGGCTTCTACAGCTGCAAATATCTAGCTGTACCTACTTCAAAGAA
GAAGGAAACAGAATCTGCAATCTATATATTTATTAGTGATACAGGTAGAC
CTTTCGTAGAGATGTACAGTGAAATCCCCGAAATTATACACATGACTGAA
GGAAGGGAGCTCGTCATTCCCTGCCGGGTTACGTCACCTAACATCACTGT
TACTTTAAAAAAGTTTCCACTTGACACTTTGATCCCTGATGGAAAACGCA
TAATCTGGGACAGTAGAAAGGGCTTCATCATATCAAATGCAACGTACAAA
GAAATAGGGCTTCTGACCTGTGAAGCAACAGTCAATGGGCATTTGTATAA
GACAAACTATCTCACACATCGACAAACCAATACAATCATAGATGTCCAAA
TAAGCACACCACGCCCAGTCAAATTACTTAGAGGCCATACTCTTGTCCTC
AATTGTACTGCTACCACTCCCTTGAACACGAGAGTTCAAATGACCTGGAG
TTACCCTGATGAAAAAAATAAGAGAGCTTCCGTAAGGCGACGAATTGACC
AAAGCAATTCCCATGCCAACATATTCTACAGTGTTCTTACTATTGACAAA
ATGCAGAACAAAGACAAAGGACTTTATACTTGTCGTGTAAGGAGTGGACC
ATCATTCAAATCTGTTAACACCTCAGTGCATATATATGATAAAGCATTCA
TCACTGTGAAACATCGAAAACAGCAGGTGCTTGAAACCGTAGCTGGCAAG
CGGTCTTACCGGCTCTCTATGAAAGTGAAGGCATTTCCCTCGCCGGAAGT
TGTATGGTTAAAAGATGGGTTACCTGCGACTGAGAAATCTGCTCGCTATT
TGACTCGTGGCTACTCGTTAATTATCAAGGACGTAACTGAAGAGGATGCA
GGGAATTATACAATCTTGCTGAGCATAAAACAGTCAAATGTGTTTAAAAA
CCTCACTGCCACTCTAATTGTCAATGTGAAACCCCAGATTTACGAAAAGG
CCGTGTCATCGTTTCCAGACCCGGCTCTCTACCCACTGGGCAGCAGACAA
ATCCTGACTTGTACCGCATATGGTATCCCTCAACCTACAATCAAGTGGTT
CTGGCACCCCTGTAACCATAATCATTCCGAAGCAAGGTGTGACTTTTGTT
CCAATAATGAAGAGTCCTTTATCCTGGATGCTGACAGCAACATGGGAAAC
AGAATTGAGAGCATCACTCAGCGCATGGCAATAATAGAAGGAAAGAATAA
GATGGCTAGCACCTTGGTTGTGGCTGACTCTAGAATTTCTGGAATCTACA
TTTGCATAGCTTCCAATAAAGTTGGGACTGTGGGAAGAAACATAAGCTTT
TATATCACAGATGTGCCAAATGGGTTTCATGTTAACTTGGAAAAAATGCC
GACGGAAGGAGAGGACCTGAAACTGTCTTGCACAGTTAACAAGTTCTTAT
ACAGAGATGTTACTTGGATTTTACTGCGGACAGTTAATAACAGAACAATG
CACTACAGTATTAGCAAGCAAAAAATGGCCATCACTAAGGAGCACTCCAT
CACTCTTAATCTTACCATCATGAATGTTTCCCTGCAAGATTCAGGCACCT
ATGCCTGCAGAGCCAGGAATGTATACACAGGGGAAGAAATCCTCCAGAAG
AAAGAAATTACAATCAGAGATCAGGAAGCACCATACCTCCTGCGAAACCT
CAGTGATCACACAGTGGCCATCAGCAGTTCCACCACTTTAGACTGTCATG
CTAATGGTGTCCCCGAGCCTCAGATCACTTGGTTTAAAAACAACCACAAA
ATACAACAAGAGCCTGGAATTATTTTAGGACCAGGAAGCAGCACGCTGTT
TATTGAAAGAGTCACAGAAGAGGATGAAGGTGTCTATCACTGCAAAGCCA
CCAACCAGAAGGGCTCTGTGGAAAGTTCAGCATACCTCACTGTTCAAGGA
ACCTCGGACAAGTCTAATCTGGAGCTGATCACTCTAACATGCACCTGTGT
GGCTGCGACTCTCTTCTGGCTCCTATTAACCCTCCTTATCCGAAAAATGA
AAAGGTCCTCTTCTGAAATAAAGACTGACTACCTATCAATTATAATGGAC
CCAGATGAAGTTCCTTTGGATGAGCAGTGTGAGCGGCTCCCTTATGATGC
CAGCAAGTGGGAGTTTGCCCGGGAGAGACTTAAACTGGGCAAATCACTTG
GAAGAGGGGCTTTTGGAAAAGTGGTTCAAGCATCAGCATTTGGCATTAAG
AAATCACCTACGTGCCGGACTGTGGCTGTGAAAATGCTGAAAGAGGGGGC
CACGGCCAGCGAGTACAAAGCTCTGATGACTGAGCTAAAAATCTTGACCC
ACATTGGCCACCATCTGAACGTGGTTAACCTGCTGGGAGCCTGCACCAAG
CAAGGAGGGCCTCTGATGGTGATTGTTGAATACTGCAAATATGGAAATCT
CTCCAACTACCTCAAGAGCAAACGTGACTTATTTTTTCTCAACAAGGATG
CAGCACTACACATGGAGCCTAAGAAAGAAAAAATGGAGCCAGGCCTGGAA
CAAGGCAAGAAACCAAGACTAGATAGCGTCACCAGCAGCGAAAGCTTTGC
GAGCTCCGGCTTTCAGGAAGATAAAAGTCTGAGTGATGTTGAGGAAGAGG
AGGATTCTGACGGTTTCTACAAGGAGCCCATCACTATGGAAGATCTGATT
TCTTACAGTTTTCAAGTGGCCAGAGGCATGGAGTTCCTGTCCTCCAGAAA
GTGCATTCATCGGGACCTGGCAGCGAGAAACATTCTTTTATCTGAGAACA
ACGTGGTGAAGATTTGTGATTTTGGCCTTGCCCGGGATATTTATAAGAAC
CCCGATTATGTGAGAAAAGGAGATACTCGACTTCCTCTGAAATGGATGGC
TCCCGAATCTATCTTTGACAAAATCTACAGCACCAAGAGCGACGTGTGGT
CTTACGGAGTATTGCTGTGGGAAATCTTCTCCTTAGGTGGGTCTCCATAC
CCAGGAGTACAAATGGATGAGGACTTTTGCAGTCGCCTGAGGGAAGGCAT
GAGGATGAGAGCTCCTGAGTACTCTACTCCTGAAATCTATCAGATCATGC
TGGACTGCTGGCACAGAGACCCAAAAGAAAGGCCAAGATTTGCAGAACTT
GTGGAAAAACTAGGTGATTTGCTTCAAGCAAATGTACAACAGGATGGTAA
AGACTACATCCCAATCAATGCCATACTGACAGGAAATAGTGGGTTTACAT
ACTCAACTCCTGCCTTCTCTGAGGACTTCTTCAAGGAAAGTATTTCAGCT
CCGAAGTTTAATTCAGGAAGCTCTGATGATGTCAGATATGTAAATGCTTT
CAAGTTCATGAGCCTGGAAAGAATCAAAACCTTTGAAGAACTTTTACCGA
ATGCCACCTCCATGTTTGATGACTACCAGGGCGACAGCAGCACTCTGTTG
GCCTCTCCCATGCTGAAGCGCTTCACCTGGACTGACAGCAAACCCAAGGC
CTCGCTCAAGATTGACTTGAGAGTAACCAGTAAAAGTAAGGAGTCGGGGC
TGTCTGATGTCAGCAGGCCCAGTTTCTGCCATTCCAGCTGTGGGCACGTC
AGCGAAGGCAAGCGCAGGTTCACCTACGACCACGCTGAGCTGGAAAGGAA
AATCGCGTGCTGCTCCCCGCCCCCAGACTACAACTCGGTGGTCCTGTACT
CCACCCCACCCATCCACCATCACCATCATCACTGATAA
>NM_002755 (MAP2K1) wildtype
ATGCCCAAGAAGAAGCCGACGCCCATCCAGCTGAACCCGGCCCCCGACGG
CTCTGCAGTTAACGGGACCAGCTCTGCGGAGACCAACTTGGAGGCCTTGC
AGAAGAAGCTGGAGGAGCTAGAGCTTGATGAGCAGCAGCGAAAGCGCCTT
GAGGCCTTTCTTACCCAGAAGCAGAAGGTGGGAGAACTGAAGGATGACGA
CTTTGAGAAGATCAGTGAGCTGGGGGCTGGCAATGGCGGTGTGGTGTTCA
AGGTCTCCCACAAGCCTTCTGGCCTGGTCATGGCCAGAAAGCTAATTCAT
CTGGAGATCAAACCCGCAATCCGGAACCAGATCATAAGGGAGCTGCAGGT
TCTGCATGAGTGCAACTCTCCGTACATCGTGGGCTTCTATGGTGCGTTCT
ACAGCGATGGCGAGATCAGTATCTGCATGGAGCACATGGATGGAGGTTCT
CTGGATCAAGTCCTGAAGAAAGCTGGAAGAATTCCTGAACAAATTTTAGG
AAAAGTTAGCATTGCTGTAATAAAAGGCCTGACATATCTGAGGGAGAAGC
ACAAGATCATGCACAGAGATGTCAAGCCCTCCAACATCCTAGTCAACTCC
CGTGGGGAGATCAAGCTCTGTGACTTTGGGGTCAGCGGGCAGCTCATCGA
CTCCATGGCCAACTCCTTCGTGGGCACAAGGTCCTACATGTCGCCAGAAA
GACTCCAGGGGACTCATTACTCTGTGCAGTCAGACATCTGGAGCATGGGA
CTGTCTCTGGTAGAGATGGCGGTTGGGAGGTATCCCATCCCTCCTCCAGA
TGCCAAGGAGCTGGAGCTGATGTTTGGGTGCCAGGTGGAAGGAGATGCGG
CTGAGACCCCACCCAGGCCAAGGACCCCCGGGAGGCCCCTTAGCTCATAC
GGAATGGACAGCCGACCTCCCATGGCAATTTTTGAGTTGTTGGATTACAT
AGTCAACGAGCCTCCTCCAAAACTGCCCAGTGGAGTGTTCAGTCTGGAAT
TTCAAGATTTTGTGAATAAATGCTTAATAAAAAACCCCGCAGAGAGAGCA
GATTTGAAGCAACTCATGGTTCATGCTTTTATCAAGAGATCTGATGCTGA
GGAAGTGGATTTTGCAGGTTGGCTCTGCTCCACCATCGGCCTTAACCAGC
CCAGCACACCAACCCATGCTGCTGGCGTCCACCATCACCATCATCACTGA
TAA
>NM_004073 (PLK3) wildtype
ATGGAGCCTGCCGCCGGTTTCCTGTCTCCGCGCCCCTTCCAGCGTGCGGC
CGCCGCGCCCGCTCCCCCGGCCGGGCCCGGGCCGCCTCCGAGTGCCTTGC
GCGGACCTGAGCTGGAGATGCTGGCCGGGCTACCGACGTCAGACCCCGGG
CGCCTCATCACGGACCCGCGCAGCGGCCGCACCTACCTCAAAGGCCGCTT
GTTGGGCAAGGGGGGCTTCGCCCGCTGCTACGAGGCCACTGACACAGAGA
CTGGCAGCGCCTACGCTGTCAAAGTCATCCCGCAGAGCCGCGTCGCCAAG
CCGCATCAGCGCGAGAAGATCCTAAATGAGATTGAGCTGCACCGAGACCT
GCAGCACCGCCACATCGTGCGTTTTTCGCACCACTTTGAGGACGCTGACA
ACATCTACATTTTCTTGGAGCTCTGCAGCCGAAAGTCCCTGGCCCACATC
TGGAAGGCCCGGCACACCCTGTTGGAGCCAGAAGTGCGCTACTACCTGCG
GCAGATCCTTTCTGGCCTCAAGTACTTGCACCAGCGCGGCATCTTGCACC
GGGACCTCAAGTTGGGAAATTTTTTCATCACTGAGAACATGGAACTGAAG
GTGGGGGATTTTGGGCTGGCAGCCCGGTTGGAGCCTCCGGAGCAGAGGAA
GAAGACCATCTGTGGCACCCCCAACTATGTGGCTCCAGAAGTGCTGCTGA
GACAGGGCCACGGCCCTGAGGCGGATGTATGGTCACTGGGCTGTGTCATG
TACACGCTGCTCTGCGGGAGCCCTCCCTTTGAGACGGCTGACCTGAAGGA
GACGTACCGCTGCATCAAGCAGGTTCACTACACGCTGCCTGCCAGCCTCT
CACTGCCTGCCCGGCAGCTCCTGGCCGCCATCCTTCGGGCCTCACCCCGA
GACCGCCCCTCTATTGACCAGATCCTGCGCCATGACTTCTTTACCAAGGG
CTACACCCCCGATCGACTCCCTATCAGCAGCTGCGTGACAGTCCCAGACC
TGACACCCCCCAACCCAGCTAGGAGTCTGTTTGCCAAAGTTACCAAGAGC
CTCTTTGGCAGAAAGAAGAAGAGTAAGAATCATGCCCAGGAGAGGGATGA
GGTCTCCGGTTTGGTGAGCGGCCTCATGCGCACATCCGTTGGCCATCAGG
ATGCCAGGCCAGAGGCTCCAGCAGCTTCTGGCCCAGCCCCTGTCAGCCTG
GTAGAGACAGCACCTGAAGACAGCTCACCCCGTGGGACACTGGCAAGCAG
TGGAGATGGATTTGAAGAAGGTCTGACTGTGGCCACAGTAGTGGAGTCAG
CCCTTTGTGCTCTGAGAAATTGTATAGCCTTCATGCCCCCAGCGGAACAG
AACCCGGCCCCCCTGGCCCAGCCAGAGCCTCTGGTGTGGGTCAGCAAGTG
GGTTGACTACTCCAATAAGTTCGGCTTTGGGTATCAACTGTCCAGCCGCC
GTGTGGCTGTGCTCTTCAACGATGGCACACATATGGCCCTGTCGGCCAAC
AGAAAGACTGTGCACTACAATCCCACCAGCACAAAGCACTTCTCCTTCTC
CGTGGGTGCTGTGCCCCGGGCCCTGCAGCCTCAGCTGGGTATCCTGCGGT
ACTTCGCCTCCTACATGGAGCAGCACCTCATGAAGGGTGGAGATCTGCCC
AGTGTGGAAGAGGTAGAGGTACCTGCTCCGCCCTTGCTGCTGCAGTGGGT
CAAGACGGATCAGGCTCTCCTCATGCTGTTTAGTGATGGCACTGTCCAGG
TGAACTTCTACGGGGACCACACCAAGCTGATTCTCAGTGGCTGGGAGCCC
CTCCTTGTGACTTTTGTGGCCCGAAATCGTAGTGCTTGTACTTACCTCGC
TTCCCACCTTCGGCAGCTGGGCTGCTCTCCAGACCTGCGGCAGCGACTCC
GCTATGCTCTGCGCCTGCTCCGGGACCGCAGCCCAGCCCACCATCACCAT
CATCACTGATAA
>NM_002745 (Erk2) wildtype
ATGGCGGCGGCGGCGGCGGCGGGCGCGGGCCCGGAGATGGTCCGCGGGCA
GGTGTTCGACGTGGGGCCGCGCTACACCAACCTCTCGTACATCGGCGAGG
GCGCCTACGGCATGGTGTGCTCTGCTTATGATAATGTCAACAAAGTTCGA
GTAGCTATCAAGAAAATCAGCCCCTTTGAGCACCAGACCTACTGCCAGAG
AACCCTGAGGGAGATAAAAATCTTACTGCGCTTCAGACATGAGAACATCA
TTGGAATCAATGACATTATTCGAGCACCAACCATCGAGCAAATGAAAGAT
GTATATATAGTACAGGACCTCATGGAAACAGATCTTTACAAGCTCTTGAA
GACACAACACCTCAGCAATGACCATATCTGCTATTTTCTCTACCAGATCC
TCAGAGGGTTAAAATATATCCATTCAGCTAACGTTCTGCACCGTGACCTC
AAGCCTTCCAACCTGCTGCTCAACACCACCTGTGATCTCAAGATCTGTGA
CTTTGGCCTGGCCCGTGTTGCAGATCCAGACCATGATCACACAGGGTTCC
TGACAGAATATGTGGCCACACGTTGGTACAGGGCTCCAGAAATTATGTTG
AATTCCAAGGGCTACACCAAGTCCATTGATATTTGGTCTGTAGGCTGCAT
TCTGGCAGAAATGCTTTCTAACAGGCCCATCTTTCCAGGGAAGCATTATC
TTGACCAGCTGAACCACATTTTGGGTATTCTTGGATCCCCATCACAAGAA
GACCTGAATTGTATAATAAATTTAAAAGCTAGGAACTATTTGCTTTCTCT
TCCACACAAAAATAAGGTGCCATGGAACAGGCTGTTCCCAAATGCTGACT
CCAAAGCTCTGGACTTATTGGACAAAATGTTGACATTCAACCCACACAAG
AGGATTGAAGTAGAACAGGCTCTGGCCCACCCATATCTGGAGCAGTATTA
CGACCCGAGTGACGAGCCCATCGCCGAAGCACCATTCAAGTTCGACATGG
AATTGGATGACTTGCCTAAGGAAAAGCTCAAAGAACTAATTTTTGAAGAG
ACTGCTAGATTCCAGCCAGGATACAGATCTCACCATCACCATCATCACTG
ATAA
>NM_001315 (p38a) wildtype
ATGTCTCAGGAGAGGCCCACGTTCTACCGGCAGGAGCTGAACAAGACAAT
CTGGGAGGTGCCCGAGCGTTACCAGAACCTGTCTCCAGTGGGCTCTGGCG
CCTATGGCTCTGTGTGTGCTGCTTTTGACACAAAAACGGGGTTACGTGTG
GCAGTGAAGAAGCTCTCCAGACCATTTCAGTCCATCATTCATGCGAAAAG
AACCTACAGAGAACTGCGGTTACTTAAACATATGAAACATGAAAATGTGA
TTGGTCTGTTGGACGTTTTTACACCTGCAAGGTCTCTGGAGGAATTCAAT
GATGTGTATCTGGTGACCCATCTCATGGGGGCAGATCTGAACAACATTGT
GAAATGTCAGAAGCTTACAGATGACCATGTTCAGTTCCTTATCTACCAAA
TTCTCCGAGGTCTAAAGTATATACATTCAGCTGACATAATTCACAGGGAC
CTAAAACCTAGTAATCTAGCTGTGAATGAAGACTGTGAGCTGAAGATTCT
GGATTTTGGACTGGCTCGGCACACAGATGATGAAATGACAGGCTACGTGG
CCACTAGGTGGTACAGGGCTCCTGAGATCATGCTGAACTGGATGCATTAC
AACCAGACAGTTGATATTTGGTCAGTGGGATGCATAATGGCCGAGCTGTT
GACTGGAAGAACATTGTTTCCTGGTACAGACCATATTAACCAGCTTCAGC
AGATTATGCGTCTGACAGGAACACCCCCCGCTTATCTCATTAACAGGATG
CCAAGCCATGAGGCAAGAAACTATATTCAGTCTTTGACTCAGATGCCGAA
GATGAACTTTGCGAATGTATTTATTGGTGCCAATCCCCTGGCTGTCGACT
TGCTGGAGAAGATGCTTGTATTGGACTCAGATAAGAGAATTACAGCGGCC
CAAGCCCTTGCACATGCCTACTTTGCTCAGTACCACGATCCTGATGATGA
ACCAGTGGCCGATCCTTATGATCAGTCCTTTGAAAGCAGGGACCTCCTTA
TAGATGAGTGGAAAAGCCTGACCTATGATGAAGTCATCAGCTTTGTGCCA
CCACCCCTTGACCAAGAAGAGATGGAGTCCCACCATCACCATCATCACTG
ATAA
>NM_002750 (JNK1) wildtype
ATGAGCAGAAGCAAGCGTGACAACAATTTTTATAGTGTAGAGATTGGAGA
TTCTACATTCACAGTCCTGAAACGATATCAGAATTTAAAACCTATAGGCT
CAGGAGCTCAAGGAATAGTATGCGCAGCTTATGATGCCATTCTTGAAAGA
AATGTTGCAATCAAGAAGCTAAGCCGACCATTTCAGAATCAGACTCATGC
CAAGCGGGCCTACAGAGAGCTAGTTCTTATGAAATGTGTTAATCACAAAA
ATATAATTGGCCTTTTGAATGTTTTCACACCACAGAAATCCCTAGAAGAA
TTTCAAGATGTTTACATAGTCATGGAGCTCATGGATGCAAATCTTTGCCA
AGTGATTCAGATGGAGCTAGATCATGAAAGAATGTCCTACCTTCTCTATC
AGATGCTGTGTGGAATCAAGCACCTTCATTCTGCTGGAATTATTCATCGG
GACTTAAAGCCCAGTAATATAGTAGTAAAATCTGATTGCACTTTGAAGAT
TCTTGACTTCGGTCTGGCCAGGACTGCAGGAACGAGTTTTATGATGACGC
CTTATGTAGTGACTCGCTACTACAGAGCACCCGAGGTCATCCTTGGCATG
GGCTACAAGGAAAACGTGGATTTATGGTCTGTGGGGTGCATTATGGGAGA
AATGGTTTGCCACAAAATCCTCTTTCCAGGAAGGGACTATATTGATCAGT
GGAATAAAGTTATTGAACAGCTTGGAACACCATGTCCTGAATTCATGAAG
AAACTGCAACCAACAGTAAGGACTTACGTTGAAAACAGACCTAAATATGC
TGGATATAGCTTTGAGAAACTCTTCCCTGATGTCCTTTTCCCAGCTGACT
CAGAACACAACAAACTTAAAGCCAGTCAGGCAAGGGATTTGTTATCCAAA
ATGCTGGTAATAGATGCATCTAAAAGGATCTCTGTAGATGAAGCTCTCCA
ACACCCGTACATCAATGTCTGGTATGATCCTTCTGAAGCAGAAGCTCCAC
CACCAAAGATCCCTGACAAGCAGTTAGATGAAAGGGAACACACAATAGAA
GAGTGGAAAGAATTGATATATAAGGAAGTTATGGACTTGGAGGAGAGAAC
CAAGAATGGAGTTATACGGGGGCAGCCCTCTCCTTTAGCACAGGTGCAGC
AGCACCATCACCATCATCACTGATAA
>NM_002753 (JNK3) wildtype
ATGAGCCTCCATTTCTTATACTACTGCAGTGAACCAACATTGGATGTGAA
AATTGCCTTTTGTCAGGGATTCGATAAACAAGTGGATGTGTCATATATTG
CCAAACATTACAACATGAGCAAAAGCAAAGTTGACAACCAGTTCTACAGT
GTGGAAGTGGGAGACTCAACCTTCACAGTTCTCAAGCGCTACCAGAATCT
AAAGCCTATTGGCTCTGGGGCTCAGGGCATAGTTTGTGCCGCGTATGATG
CTGTCCTTGACAGAAATGTGGCCATTAAGAAGCTCAGCAGACCCTTTCAG
AACCAAACACATGCCAAGAGAGCGTACCGGGAGCTGGTCCTCATGAAGTG
TGTGAACCATAAAAACATTATTAGTTTATTAAATGTCTTCACACCCCAGA
AAACGCTGGAGGAGTTCCAAGATGTTTACTTAGTAATGGAACTGATGGAT
GCCAACTTATGTCAAGTGATTCAGATGGAATTAGACCATGAGCGAATGTC
TTACCTGCTGTACCAAATGTTGTGTGGCATTAAGCACCTCCATTCTGCTG
GAATTATTCACAGGGATTTAAAACCAAGTAACATTGTAGTCAAGTCTGAT
TGCACATTGAAAATCCTGGACTTTGGACTGGCCAGGACAGCAGGCACAAG
CTTCATGATGACTCCATATGTGGTGACACGTTATTACAGAGCCCCTGAGG
TCATCCTGGGGATGGGCTACAAGGAGAACGTGGATATATGGTCTGTGGGA
TGCATTATGGGAGAAATGGTTCGCCACAAAATCCTCTTTCCAGGAAGGGA
CTATATTGACCAGTGGAATAAGGTAATTGAACAACTAGGAACACCATGTC
CAGAATTCATGAAGAAATTGCAACCCACAGTAAGAAACTATGTGGAGAAT
CGGCCCAAGTATGCGGGACTCACCTTCCCCAAACTCTTCCCAGATTCCCT
CTTCCCAGCGGACTCCGAGCACAATAAACTCAAAGCCAGCCAAGCCAGGG
ACTTGTTGTCAAAGATGCTAGTGATTGACCCAGCAAAAAGAATATCAGTG
GACGACGCCTTACAGCATCCCTACATCAACGTCTGGTATGACCCAGCCGA
AGTGGAGGCGCCTCCACCTCAGATATATGACAAGCAGTTGGATGAAAGAG
AACACACAATTGAAGAATGGAAAGAACTTATCTACAAGGAAGTAATGAAT
TCAGAAGAAAAGACTAAAAATGGTGTAGTAAAAGGACAGCCTTCTCCTTC
AGCACAGGTGCAGCAGCACCATCACCATCATCACTGATAA
>NM_001892 (CK1a) wildtype
ATGGCGAGTAGCAGCGGCTCCAAGGCTGAATTCATTGTCGGAGGGAAATA
TAAACTGGTACGGAAGATCGGGTCTGGCTCCTTCGGGGACATCTATTTGG
CGATCAACATCACCAACGGCGAGGAAGTGGCAGTGAAGCTAGAATCTCAG
AAGGCCAGGCATCCCCAGTTGCTGTACGAGAGCAAGCTCTATAAGATTCT
TCAAGGTGGGGTTGGCATCCCCCACATACGGTGGTATGGTCAGGAAAAAG
ACTACAATGTACTAGTCATGGATCTTCTGGGACCTAGCCTCGAAGACCTC
TTCAATTTCTGTTCAAGAAGGTTCACAATGAAAACTGTACTTATGTTAGC
TGACCAGATGATCAGTAGAATTGAATATGTGCATACAAAGAATTTTATAC
ACAGAGACATTAAACCAGATAACTTCCTAATGGGTATTGGGCGTCACTGT
AATAAGTTATTCCTTATTGATTTTGGTTTGGCCAAAAAGTACAGAGACAA
CAGGACAAGGCAACACATACCATACAGAGAAGATAAAAACCTCACTGGCA
CTGCCCGATATGCTAGCATCAATGCACATCTTGGTATTGAGCAGAGTCGC
CGAGATGACATGGAATCATTAGGATATGTTTTGATGTATTTTAATAGAAC
CAGCCTGCCATGGCAAGGGCTAAAGGCTGCAACAAAGAAACAAAAATATG
AAAAGATTAGTGAAAAGAAGATGTCCACGCCTGTTGAAGTTTTATGTAAG
GGGTTTCCTGCAGAATTTGCGATGTACTTAAACTATTGTCGTGGGCTACG
CTTTGAGGAAGCCCCAGATTACATGTATCTGAGGCAGCTATTCCGCATTC
TTTTCAGGACCCTGAACCATCAATATGACTACACATTTGATTGGACAATG
TTAAAGCAGAAAGCAGCACAGCAGGCAGCCTCTTCCAGTGGGCAGGGTCA
GCAGGCCCAAACCCCCACAGGCAAGCAAACTGACAAAACCAAGAGTAACA
TGAAAGGTTTCCACCATCACCATCATCACTGATAA
>NM_139071 (SMARCD1) wildtype
ATGGGCCCGGCTCCGGGTCAAGGGCTGTACCGCTCCCCGATGCCCGGAGC
GGCCTATCCGAGACCAGGTATGTTGCCAGGCAGCCGAATGACACCTCAGG
GACCTTCCATGGGACCCCCTGGCTATGGGGGGAACCCTTCAGTCCGACCT
GGCCTGGCCCAGTCAGGGATGGATCAGTCCCGCAAGAGACCTGCCCCTCA
GCAGATCCAGCAGGTCCAGCAGCAGGCGGTCCAAAATCGAAACCACAATG
CAAAGAAAAAGAAGATGGCTGACAAAATTCTACCTCAAAGGATTCGTGAA
CTGGTACCAGAATCCCAGGCCTATATGGATCTCTTGGCTTTTGAAAGGAA
ACTGGACCAGACTATCATGAGGAAACGGCTAGATATCCAAGAGGCCTTGA
AACGTCCCATCAAGCAAAAACGGAAGCTGCGAATTTTCATTTCTAACACT
TTCAATCCGGCTAAGTCAGATGCCGAGGATGGGGAAGGGACGGTGGCTTC
CTGGGAGCTTCGGGTAGAAGGACGGCTCCTGGAGGATTCAGCCTTGTCCA
AATATGATGCCACTAAACAAAAGAGGAAGTTCTCTTCCTTTTTTAAGTCC
TTGGTGATTGAACTGGACAAAGACCTGTATGGGCCAGACAACCATCTGGT
AGAATGGCACAGGACCGCCACTACCCAGGAGACCGATGGCTTTCAGGTGA
AGCGGCCGGGAGACGTGAATGTACGGTGTACTGTCCTACTGATGCTGGAT
TACCAGCCTCCCCAGTTTAAATTAGACCCCCGCCTAGCTCGACTCCTGGG
CATCCATACCCAGACTCGTCCAGTGATCATCCAAGCACTGTGGCAATATA
TTAAGACACATAAGCTCCAGGACCCTCACGAGCGGGAGTTTGTCATCTGT
GACAAGTACCTGCAGCAGATCTTTGAGTCTCAACGTATGAAGTTTTCAGA
GATCCCTCAGCGGCTCCATGCCTTGCTTATGCCACCAGAACCTATCATCA
TTAATCATGTCATCAGTGTTGACCCGAATGATCAGAAAAAGACAGCTTGT
TATGACATTGATGTTGAAGTGGATGACACCTTGAAGACCCAGATGAATTC
TTTTCTGCTGTCCACTGCCAGCCAACAGGAGATTGCTACTCTAGACAACA
AGACAATGACTGATGTGGTGGGTAACCCAGAGGAGGAGCGCCGAGCTGAG
TTCTACTTCCAGCCCTGGGCTCAGGAGGCTGTGTGCCGATACTTCTACTC
CAAGGTGCAGCAGAGACGACAAGAATTAGAGCAAGCCCTGGGAATCCGGA
ATACACACCATCACCATCATCACTGATAA
>NM_000585 (IL-15) wildtype
ATGAGAATTTCGAAACCACATTTGAGAAGTATTTCCATCCAGTGCTACTT
GTGTTTACTTCTAAACAGTCATTTTCTAACTGAAGCTGGCATTCATGTCT
TCATTTTGGGCTGTTTCAGTGCAGGGCTTCCTAAAACAGAAGCCAACTGG
GTGAATGTAATAAGTGATTTGAAAAAAATTGAAGATCTTATTCAATCTAT
GCATATTGATGCTACTTTATATACGGAAAGTGATGTTCACCCCAGTTGCA
AAGTAACAGCAATGAAGTGCTTTCTCTTGGAGTTACAAGTTATTTCACTT
GAGTCCGGAGATGCAAGTATTCATGATACAGTAGAAAATCTGATCATCCT
AGCAAACAACAGTTTGTCTTCTAATGGGAATGTAACAGAATCTGGATGCA
AAGAATGTGAGGAACTGGAGGAAAAAAATATTAAAGAATTTTTGCAGAGT
TTTGTACATATTGTCCAAATGTTCATCAACACTTCTCACCATCACCATCA
TCACTGATAA
>NM_011337.2 (MIP1alpha) wildtype
ATGAAGGTCTCCACCACTGCCCTTGCTGTTCTTCTCTGTACCATGACACT
CTGCAACCAAGTCTTCTCAGCGCCATATGGAGCTGACACCCCGACTGCCT
GCTGCTTCTCCTACAGCCGGAAGATTCCACGCCAATTCATCGTTGACTAT
TTTGAAACCAGCAGCCTTTGCTCCCAGCCAGGTGTCATTTTCCTGACTAA
GAGAAACCGGCAGATCTGCGCTGACTCCAAAGAGACCTGGGTCCAAGAAT
ACATCACTGACCTGGAACTGAATGCCTAG
>NM_000586 (IL-2) wildtype
ATGTACAGGATGCAACTCCTGTCTTGCATTGCACTAAGTCTTGCACTTGT
CACAAACAGTGCACCTACTTCAAGTTCTACAAAGAAAACACAGCTACAAC
TGGAGCATTTACTGCTGGATTTACAGATGATTTTGAATGGAATTAATAAT
TACAAGAATCCCAAACTCACCAGGATGCTCACATTTAAGTTTTACATGCC
CAAGAAGGCCACAGAACTGAAACATCTTCAGTGTCTAGAAGAAGAACTCA
AACCTCTGGAGGAAGTGCTAAATTTAGCTCAAAGCAAAAACTTTCACTTA
AGACCCAGGGACTTAATCAGCAATATCAACGTAATAGTTCTGGAACTAAA
GGGATCTGAAACAACATTCATGTGTGAATATGCTGATGAGACAGCAACCA
TTGTAGAATTTCTGAACAGATGGATTACCTTTTGTCAAAGCATCATCTCA
ACACTGACTCACCATCACCATCATCACTGATAA
>NP_000610 (IFNgamma) wildtype
ATGAAATATACAAGTTATATCTTGGCTTTTCAGCTCTGCATCGTTTTGGG
TTCTCTTGGCTGTTACTGCCAGGACCCATATGTAAAAGAAGCAGAAAACC
TTAAGAAATATTTTAATGCAGGTCATTCAGATGTAGCGGATAATGGAACT
CTTTTCTTAGGCATTTTGAAGAATTGGAAAGAGGAGAGTGACAGAAAAAT
AATGCAGAGCCAAATTGTCTCCTTTTACTTCAAACTTTTTAAAAACTTTA
AAGATGACCAGAGCATCCAAAAGAGTGTGGAGACCATCAAGGAAGACATG
AATGTCAAGTTTTTCAATAGCAACAAAAAGAAACGAGATGACTTCGAAAA
GCTGACTAATTATTCGGTAACTGACTTGAATGTCCAACGCAAAGCAATAC
ATGAACTCATCCAAGTGATGGCTGAACTGTCGCCAGCAGCTAAAACAGGG
AAGCGAAAAAGGAGTCAGATGCTGTTTCAAGGTCGAAGAGCATCCCAGTT
GCACCATCACCATCATCACTGATAA
>NM_006850 (IL-24) wildtype
ATGAATTTTCAACAGAGGCTGCAAAGCCTGTGGACTTTAGCCAGACCCTT
CTGCCCTCCTTTGCTGGCGACAGCCTCTCAAATGCAGATGGTTGTGCTCC
CTTGCCTGGGTTTTACCCTGCTTCTCTGGAGCCAGGTATCAGGGGCCCAG
GGCCAAGAATTCCACTTTGGGCCCTGCCAAGTGAAGGGGGTTGTTCCCCA
GAAACTGTGGGAAGCCTTCTGGGCTGTGAAAGACACTATGCAAGCTCAGG
ATAACATCACGAGTGCCCGGCTGCTGCAGCAGGAGGTTCTGCAGAACGTC
TCGGATGCTGAGAGCTGTTACCTTGTCCACACCCTGCTGGAGTTCTACTT
GAAAACTGTTTTCAAAAACTACCACAATAGAACAGTTGAAGTCAGGACTC
TGAAGTCATTCTCTACTCTGGCCAACAACTTTGTTCTCATCGTGTCACAA
CTGCAACCCAGTCAAGAAAATGAGATGTTTTCCATCAGAGACAGTGCACA
CAGGCGGTTTCTGCTATTCCGGAGAGCATTCAAACAGTTGGACGTAGAAG
CAGCTCTGACCAAAGCCCTTGGGGAAGTGGACATTCTTCTGACCTGGATG
CAGAAATTCTACAAGCTCCACCATCACCATCATCACTGATAA
>NM_000572 (IL-10) wildtype
ATGCACAGCTCAGCACTGCTCTGTTGCCTGGTCCTCCTGACTGGGGTGAG
GGCCAGCCCAGGCCAGGGCACCCAGTCTGAGAACAGCTGCACCCACTTCC
CAGGCAACCTGCCTAACATGCTTCGAGATCTCCGAGATGCCTTCAGCAGA
GTGAAGACTTTCTTTCAAATGAAGGATCAGCTGGACAACTTGTTGTTAAA
GGAGTCCTTGCTGGAGGACTTTAAGGGTTACCTGGGTTGCCAAGCCTTGT
CTGAGATGATCCAGTTTTACCTGGAGGAGGTGATGCCCCAAGCTGAGAAC
CAAGACCCAGACATCAAGGCGCATGTGAACTCCCTGGGGGAGAACCTGAA
GACCCTCAGGCTGAGGCTACGGCGCTGTCATCGATTTCTTCCCTGTGAAA
ACAAGAGCAAGGCCGTGGAGCAGGTGAAGAATGCCTTTAATAAGCTCCAA
GAGAAAGGCATCTACAAAGCCATGAGTGAGTTTGACATCTTCATCAACTA
CATAGAAGCCTACATGACAATGAAGATACGAAACCACCATCACCATCATC
ACTGATAA
>NM_024013 (IFNalpha) wildtype
ATGGCCTCGCCCTTTGCTTTACTGATGGTCCTGGTGGTGCTCAGCTGCAA
GTCAAGCTGCTCTCTGGGCTGTGATCTCCCTGAGACCCACAGCCTGGATA
ACAGGAGGACCTTGATGCTCCTGGCACAAATGAGCAGAATCTCTCCTTCC
TCCTGTCTGATGGACAGACATGACTTTGGATTTCCCCAGGAGGAGTTTGA
TGGCAACCAGTTCCAGAAGGCTCCAGCCATCTCTGTCCTCCATGAGCTGA
TCCAGCAGATCTTCAACCTCTTTACCACAAAAGATTCATCTGCTGCTTGG
GATGAGGACCTCCTAGACAAATTCTGCACCGAACTCTACCAGCAGCTGAA
TGACTTGGAAGCCTGTGTGATGCAGGAGGAGAGGGTGGGAGAAACTCCCC
TGATGAATGCGGACTCCATCTTGGCTGTGAAGAAATACTTCCGAAGAATC
ACTCTCTATCTGACAGAGAAGAAATACAGCCCTTGTGCCTGGGAGGTTGT
CAGAGCAGAAATCATGAGATCCCTCTCTTTATCAACAAACTTGCAAGAAA
GATTAAGGAGGAAGGAACACCATCACCATCATCACTGATAA
>NM_001514 (TFIIB) wildtype
ATGGCGTCTACCAGCCGTTTGGATGCTCTTCCAAGAGTCACATGTCCAAA
CCATCCAGATGCGATTTTAGTGGAGGACTACAGAGCCGGTGATATGATCT
GTCCTGAATGTGGCTTGGTTGTAGGTGACCGGGTTATTGATGTGGGATCT
GAATGGCGAACTTTCAGCAATGACAAAGCAACAAAAGATCCATCTCGAGT
TGGAGATTCTCAGAATCCTCTTCTGAGTGATGGAGATTTGTCTACCATGA
TTGGCAAGGGCACAGGAGCTGCAAGTTTTGACGAATTTGGCAATTCTAAG
TACCAGAATCGGAGAACAATGAGCAGTTCTGATCGGGCAATGATGAATGC
ATTCAAAGAAATCACTACCATGGCAGACAGAATCAATCTACCTCGAAATA
TAGTTGATCGAACAAATAATTTATTCAAGCAAGTATATGAACAGAAGAGC
CTGAAGGGAAGAGCTAATGATGCTATAGCTTCTGCTTGTCTCTATATTGC
CTGTAGACAAGAAGGGGTTCCTAGGACATTTAAAGAAATATGTGCCGTAT
CACGAATTTCTAAGAAAGAAATTGGTCGGTGTTTTAAACTTATTTTGAAA
GCGCTAGAAACCAGTGTGGATTTGATTACAACTGGGGACTTCATGTCCAG
GTTCTGTTCCAACCTTTGTCTTCCTAAACAAGTACAGATGGCAGCTACAC
ATATAGCCCGTAAAGCTGTGGAATTGGACTTGGTTCCTGGGAGGAGCCCC
ATCTCTGTGGCAGCGGCAGCTATTTACATGGCCTCACAGGCATCAGCTGA
AAAGAGGACCCAAAAAGAAATTGGAGATATTGCTGGTGTTGCTGATGTTA
CAATCAGACAGTCCTATAGACTGATCTATCCTCGAGCCCCAGATCTGTTT
CCTACAGACTTCAAATTTGACACCCCAGTGGACAAACTACCACAGCTACA
CCATCACCATCATCACTGATAA
>NM_004379 (CREB1) wildtype
ATGACCATGGAATCTGGAGCCGAGAACCAGCAGAGTGGAGATGCAGCTGT
AACAGAAGCTGAAAACCAACAAATGACAGTTCAAGCCCAGCCACAGATTG
CCACATTAGCCCAGGTATCTATGCCAGCAGCTCATGCAACATCATCTGCT
CCCACCGTAACTCTAGTACAGCTGCCCAATGGGCAGACAGTTCAAGTCCA
TGGAGTCATTCAGGCGGCCCAGCCATCAGTTATTCAGTCTCCACAAGTCC
AAACAGTTCAGATTTCAACTATTGCAGAAAGTGAAGATTCACAGGAGTCA
GTGGATAGTGTAACTGATTCCCAAAAGCGAAGGGAAATTCTTTCAAGGAG
GCCTTCCTACAGGAAAATTTTGAATGACTTATCTTCTGATGCACCAGGAG
TGCCAAGGATTGAAGAAGAGAAGTCTGAAGAGGAGACTTCAGCACCTGCC
ATCACCACTGTAACGGTGCCAACTCCAATTTACCAAACTAGCAGTGGACA
GTATATTGCCATTACCCAGGGAGGAGCAATACAGCTGGCTAACAATGGTA
CCGATGGGGTACAGGGCCTGCAAACATTAACCATGACCAATGCAGCAGCC
ACTCAGCCGGGTACTACCATTCTACAGTATGCACAGACCACTGATGGACA
GCAGATCTTAGTGCCCAGCAACCAAGTTGTTGTTCAAGCTGCCTCTGGAG
ACGTACAAACATACCAGATTCGCACAGCACCCACTAGCACTATTGCCCCT
GGAGTTGTTATGGCATCCTCCCCAGCACTTCCTACACAGCCTGCTGAAGA
AGCAGCACGAAAGAGAGAGGTCCGTCTAATGAAGAACAGGGAAGCAGCTC
GAGAGTGTCGTAGAAAGAAGAAAGAATATGTGAAATGTTTAGAAAACAGA
GTGGCAGTGCTTGAAAATCAAAACAAGACATTGATTGAGGAGCTAAAAGC
ACTTAAGGACCTTTACTGCCACAAATCAGATCACCATCACCATCATCACT
GATAA
>NM_016269 (Lef1) wildtype
ATGCCCCAACTCTCCGGAGGAGGTGGCGGCGGCGGGGGGGACCCGGAACT
CTGCGCCACGGACGAGATGATCCCCTTCAAGGACGAGGGCGATCCTCAGA
AGGAAAAGATCTTCGCCGAGATCAGTCATCCCGAAGAGGAAGGCGATTTA
GCTGACATCAAGTCTTCCTTGGTGAACGAGTCTGAAATCATCCCGGCCAG
CAACGGACACGAGGTGGCCAGACAAGCACAAACCTCTCAGGAGCCCTACC
ACGACAAGGCCAGAGAACACCCCGATGACGGAAAGCATCCAGATGGAGGC
CTCTACAACAAGGGACCCTCCTACTCGAGTTATTCCGGGTACATAATGAT
GCCAAATATGAATAACGACCCATACATGTCAAATGGATCTCTTTCTCCAC
CCATCCCGAGAACATCAAATAAAGTGCCCGTGGTGCAGCCATCCCATGCG
GTCCATCCTCTCACCCCCCTCATCACTTACAGTGACGAGCACTTTTCTCC
AGGATCACACCCGTCACACATCCCATCAGATGTCAACTCCAAACAAGGCA
TGTCCAGACATCCTCCAGCTCCTGATATCCCTACTTTTTATCCCTTGTCT
CCGGGTGGTGTTGGACAGATCACCCCACCTCTTGGCTGGCAAGGTCAGCC
TGTATATCCCATCACGGGTGGATTCAGGCAACCCTACCCATCCTCACTGT
CAGTCGACACTTCCATGTCCAGGTTTTCCCATCATATGATTCCCGGTCCT
CCTGGTCCCCACACAACTGGCATCCCTCATCCAGCTATTGTAACACCTCA
GGTCAAACAGGAACATCCCCACACTGACAGTGACCTAATGCACGTGAAGC
CTCAGCATGAACAGAGAAAGGAGCAGGAGCCAAAAAGACCTCACATTAAG
AAGCCTCTGAATGCTTTTATGTTATACATGAAAGAAATGAGAGCGAATGT
CGTTGCTGAGTGTACTCTAAAAGAAAGTGCAGCTATCAACCAGATTCTTG
GCAGAAGGTGGCATGCCCTCTCCCGTGAAGAGCAGGCTAAATATTATGAA
TTAGCACGGAAAGAAAGACAGCTACATATGCAGCTTTATCCAGGCTGGTC
TGCAAGAGACAATTATGGTAAGAAAAAGAAGAGGAAGAGAGAGAAACTAC
AGGAATCTGCATCAGGTACAGGTCCAAGAATGACAGCTGCCTACATCCAC
CATCACCATCATCACTGATAA
>NM_003042 (GAT1) wildtype
ATGGCGACCAACGGCAGCAAGGTGGCCGACGGGCAGATCTCCACCGAGGT
CAGCGAGGCCCCTGTGGCCAATGACAAGCCCAAAACCTTGGTGGTCAAGG
TGCAGAAGAAGGCGGCAGACCTCCCCGACCGGGACACGTGGAAGGGCCGC
TTCGACTTCCTCATGTCCTGTGTGGGCTATGCCATCGGCCTGGGCAACGT
CTGGAGGTTCCCCTATCTCTGCGGGAAAAATGGTGGGGGAGCCTTCCTGA
TCCCCTATTTCCTGACACTCATCTTTGCGGGGGTCCCACTCTTCCTGCTG
GAGTGCTCCCTGGGCCAGTACACCTCCATCGGGGGGCTAGGGGTATGGAA
GCTGGCTCCTATGTTCAAGGGCGTGGGCCTTGCGGCTGCTGTGCTATCAT
TCTGGCTGAACATCTACTACATCGTCATCATCTCCTGGGCCATTTACTAC
CTGTACAACTCCTTCACCACGACACTGCCGTGGAAACAGTGCGACAACCC
CTGGAACACAGACCGCTGCTTCTCCAACTACAGCATGGTCAACACTACCA
ACATGACCAGCGCTGTGGTGGAGTTCTGGGAGCGCAACATGCATCAGATG
ACGGACGGGCTGGATAAGCCAGGTCAGATCCGCTGGCCACTGGCCATCAC
GCTGGCCATCGCCTGGATCCTTGTGTATTTCTGTATCTGGAAGGGTGTTG
GCTGGACTGGAAAGGTGGTCTACTTTTCAGCCACATACCCCTACATCATG
CTGATCATCCTGTTCTTCCGTGGAGTGACGCTGCCCGGGGCCAAGGAGGG
CATCCTCTTCTACATCACACCCAACTTCCGCAAGCTGTCTGACTCCGAGG
TGTGGCTGGATGCGGCAACCCAGATCTTCTTCTCATACGGGCTGGGCCTG
GGGTCCCTGATCGCTCTCGGGAGCTACAACTCTTTCCACAACAATGTCTA
CAGGGACTCCATCATCGTCTGCTGCATCAATTCGTGCACCAGCATGTTCG
CAGGATTCGTCATCTTCTCCATCGTGGGCTTCATGGCCCATGTCACGAAG
AGGTCCATTGCTGATGTGGCGGCCTCAGGCCCCGGGCTGGCGTTCCTGGC
ATACCCAGAGGCGGTGACCCAGCTGCCTATCTCCCCACTCTGGGCCATCC
TCTTCTTCTCCATGCTGTTGATGCTGGGCATTGACAGCCAGTTCTGCACT
GTGGAGGGCTTCATCACAGCCCTGGTGGATGAGTACCCCAGGCTCCTCCG
CAACCGCAGAGAGCTCTTCATTGCTGCTGTCTGCATCATCTCCTACCTGA
TCGGTCTCTCTAACATCACTCAGGGGGGTATTTATGTCTTCAAACTCTTT
GACTACTACTCTGCCAGTGGCATGAGCCTGCTGTTCCTCGTGTTCTTTGA
ATGTGTCTCTATTTCCTGGTTTTACGGTGTCAACCGATTCTATGACAATA
TCCAAGAGATGGTTGGATCCAGGCCCTGCATCTGGTGGAAACTCTGCTGG
TCTTTCTTCACACCAATCATTGTGGCGGGCGTGTTCATTTTCAGTGCTGT
GCAGATGACGCAACTCACCATGGGAAACTATGTTTTCCCCAAGTGGGGCC
AGGGTGTGGGCTGGCTGATGGCTCTGTCTTCCATGGTCCTCATCCCCGGG
TACATGGCCTACATGTTCCTCACCTTAAAGGGCTCCCTGAAGCAGCGCAT
CCAAGTCATGGTCCAGCCCAGCGAAGACATCGTTCGCCCAGAGAATGGTC
CTGAGCAGCCCCAGGCGGGCAGCTCCACCAGCAAGGAGGCCTACATCCAC
CATCACCATCATCACTGATAA
>NM_001045 (Serotonin-TP) wildtype
ATGGAGACGACGCCCTTGAATTCTCAGAAGCAGCTATCAGCGTGTGAAGA
TGGAGAAGATTGTCAGGAAAACGGAGTTCTACAGAAGGTTGTTCCCACCC
CAGGGGACAAAGTGGAGTCCGGGCAAATATCCAATGGGTACTCAGCAGTT
CCAAGTCCTGGTGCGGGAGATGACACACGGCACTCTATCCCAGCGACCAC
CACCACCCTAGTGGCTGAGCTTCATCAAGGGGAACGGGAGACCTGGGGCA
AGAAGGTGGATTTCCTTCTCTCAGTGATTGGCTATGCTGTGGACCTGGGC
AATGTCTGGCGCTTCCCCTACATATGTTACCAGAATGGAGGGGGGGCATT
CCTCCTCCCCTACACCATCATGGCCATTTTTGGGGGAATCCCGCTCTTTT
ACATGGAGCTCGCACTGGGACAGTACCACCGAAATGGATGCATTTCAATA
TGGAGGAAAATCTGCCCGATTTTCAAAGGGATTGGTTATGCCATCTGCAT
CATTGCCTTTTACATTGCTTCCTACTACAACACCATCATGGCCTGGGCGC
TATACTACCTCATCTCCTCCTTCACGGACCAGCTGCCCTGGACCAGCTGC
AAGAACTCCTGGAACACTGGCAACTGCACCAATTACTTCTCCGAGGACAA
CATCACCTGGACCCTCCATTCCACGTCCCCTGCTGAAGAATTTTACACGC
GCCACGTCCTGCAGATCCACCGGTCTAAGGGGCTCCAGGACCTGGGGGGC
ATCAGCTGGCAGCTGGCCCTCTGCATCATGCTGATCTTCACTGTTATCTA
CTTCAGCATCTGGAAAGGCGTCAAGACCTCTGGCAAGGTGGTGTGGGTGA
CAGCCACCTTCCCTTATATCATCCTTTCTGTCCTGCTGGTGAGGGGTGCC
ACCCTCCCTGGAGCCTGGAGGGGTGTTCTCTTCTACTTGAAACCCAATTG
GCAGAAACTCCTGGAGACAGGGGTGTGGATAGATGCAGCCGCTCAGATCT
TCTTCTCTCTTGGTCCGGGCTTTGGGGTCCTGCTGGCTTTTGCTAGCTAC
AACAAGTTCAACAACAACTGCTACCAAGATGCCCTGGTGACCAGCGTGGT
GAACTGCATGACGAGCTTCGTTTCGGGATTTGTCATCTTCACAGTGCTCG
GTTACATGGCTGAGATGAGGAATGAAGATGTGTCTGAGGTGGCCAAAGAC
GCAGGTCCCAGCCTCCTCTTCATCACGTATGCAGAAGCGATAGCCAACAT
GCCAGCGTCCACTTTCTTTGCCATCATCTTCTTTCTGATGTTAATCACGC
TGGGCTTGGACAGCACGTTTGCAGGCTTGGAGGGGGTGATCACGGCTGTG
CTGGATGAGTTCCCACACGTCTGGGCCAAGCGCCGGGAGCGGTTCGTGCT
CGCCGTGGTCATCACCTGCTTCTTTGGATCCCTGGTCACCCTGACTTTTG
GAGGGGCCTACGTGGTGAAGCTGCTGGAGGAGTATGCCACGGGGCCCGCA
GTGCTCACTGTCGCGCTGATCGAAGCAGTCGCTGTGTCTTGGTTCTATGG
CATCACTCAGTTCTGCAGGGACGTGAAGGAAATGCTCGGCTTCAGCCCGG
GGTGGTTCTGGAGGATCTGCTGGGTGGCCATCAGCCCTCTGTTTCTCCTG
TTCATCATTTGCAGTTTTCTGATGAGCCCGCCACAACTACGACTTTTCCA
ATATAATTATCCTTACTGGAGTATCATCTTGGGTTACTGCATAGGAACCT
CATCTTTCATTTGCATCCCCACATATATAGCTTATCGGTTGATCATCACT
CCAGGGACATTTAAAGAGCGTATTATTAAAAGTATTACCCCAGAAACACC
AACAGAAATTCCTTGTGGGGACATCCGCTTGAATGCTGTGAGCGGGGGAG
GGGGCTCCGACTACAAGGACGACGACGACAAGGATTACAAGGATGATGAT
GATAAGGACTATAAAGACGACGATGATAAGTGATAA
>NM_030956 (TLR10) wildtype
ATGAGACTCATCAGAAACATTTACATATTTTGTAGTATTGTTATGACAGC
AGAGGGTGATGCTCCAGAGCTGCCAGAAGAAAGGGAACTGATGACCAACT
GCTCCAACATGTCTCTAAGAAAGGTTCCCGCAGACTTGACCCCAGCCACA
ACGACACTGGATTTATCCTATAACCTCCTTTTTCAACTCCAGAGTTCAGA
TTTTCATTCTGTCTCCAAACTGAGAGTTTTGATTCTATGCCATAACAGAA
TTCAACAGCTGGATCTCAAAACCTTTGAATTCAACAAGGAGTTAAGATAT
TTAGATTTGTCTAATAACAGACTGAAGAGTGTAACTTGGTATTTACTGGC
AGGTCTCAGGTATTTAGATCTTTCTTTTAATGACTTTGACACCATGCCTA
TCTGTGAGGAAGCTGGCAACATGTCACACCTGGAAATCCTAGGTTTGAGT
GGGGCAAAAATACAAAAATCAGATTTCCAGAAAATTGCTCATCTGCATCT
AAATACTGTCTTCTTAGGATTCAGAACTCTTCCTCATTATGAAGAAGGTA
GCCTGCCCATCTTAAACACAACAAAACTGCACATTGTTTTACCAATGGAC
ACAAATTTCTGGGTTCTTTTGCGTGATGGAATCAAGACTTCAAAAATATT
AGAAATGACAAATATAGATGGCAAAAGCCAATTTGTAAGTTATGAAATGC
AACGAAATCTTAGTTTAGAAAATGCTAAGACATCGGTTCTATTGCTTAAT
AAAGTTGATTTACTCTGGGACGACCTTTTCCTTATCTTACAATTTGTTTG
GCATACATCAGTGGAACACTTTCAGATCCGAAATGTGACTTTTGGTGGTA
AGGCTTATCTTGACCACAATTCATTTGACTACTCAAATACTGTAATGAGA
ACTATAAAATTGGAGCATGTACATTTCAGAGTGTTTTACATTCAACAGGA
TAAAATCTATTTGCTTTTGACCAAAATGGACATAGAAAACCTGACAATAT
CAAATGCACAAATGCCACACATGCTTTTCCCGAATTATCCTACGAAATTC
CAATATTTAAATTTTGCCAATAATATCTTAACAGACGAGTTGTTTAAAAG
AACTATCCAACTGCCTCACTTGAAAACTCTCATTTTGAATGGCAATAAAC
TGGAGACACTTTCTTTAGTAAGTTGCTTTGCTAACAACACACCCTTGGAA
CACTTGGATCTGAGTCAAAATCTATTACAACATAAAAATGATGAAAATTG
CTCATGGCCAGAAACTGTGGTCAATATGAATCTGTCATACAATAAATTGT
CTGATTCTGTCTTCAGGTGCTTGCCCAAAAGTATTCAAATACTTGACCTA
AATAATAACCAAATCCAAACTGTACCTAAAGAGACTATTCATCTGATGGC
CTTACGAGAACTAAATATTGCATTTAATTTTCTAACTGATCTCCCTGGAT
GCAGTCATTTCAGTAGACTTTCAGTTCTGAACATTGAAATGAACTTCATT
CTCAGCCCATCTCTGGATTTTGTTCAGAGCTGCCAGGAAGTTAAAACTCT
AAATGCGGGAAGAAATCCATTCCGGTGTACCTGTGAATTAAAAAATTTCA
TTCAGCTTGAAACATATTCAGAGGTCATGATGGTTGGATGGTCAGATTCA
TACACCTGTGAATACCCTTTAAACCTAAGGGGAACTAGGTTAAAAGACGT
TCATCTCCACGAATTATCTTGCAACACAGCTCTGTTGATTGTCACCATTG
TGGTTATTATGCTAGTTCTGGGGTTGGCTGTGGCCTTCTGCTGTCTCCAC
TTTGATCTGCCCTGGTATCTCAGGATGCTAGGTCAATGCACACAAACATG
GCACAGGGTTAGGAAAACAACCCAAGAACAACTCAAGAGAAATGTCCGAT
TCCACGCATTTATTTCATACAGTGAACATGATTCTCTGTGGGTGAAGAAT
GAATTGATCCCCAATCTAGAGAAGGAAGATGGTTCTATCTTGATTTGCCT
TTATGAAAGCTACTTTGACCCTGGCAAAAGCATTAGTGAAAATATTGTAA
GCTTCATTGAGAAAAGCTATAAGTCCATCTTTGTTTTGTCTCCCAACTTT
GTCCAGAATGAGTGGTGCCATTATGAATTCTACTTTGCCCACCACAATCT
CTTCCATGAAAATTCTGATCATATAATTCTTATCTTACTGGAACCCATTC
CATTCTATTGCATTCCCACCAGGTATCATAAACTGAAAGCTCTCCTGGAA
AAAAAAGCATACTTGGAATGGCCCAAGGATAGGCGTAAATGTGGGCTTTT
CTGGGCAAACCTTCGAGCTGCTATTAATGTTAATGTATTAGCCACCAGAG
AAATGTATGAACTGCAGACATTCACAGAGTTAAATGAAGAGTCTCGAGGT
TCTACAATCTCTCTGATGAGAACAGATTGTCTACACCATCACCATCATCA
CTGATAA
>NM_014437 (SLC39A1) wildtype
ATGGGGCCCTGGGGAGAGCCAGAGCTCCTGGTGTGGCGCCCCGAGGCGGT
AGCTTCAGAGCCTCCAGTGCCTGTGGGGCTGGAGGTGAAGTTGGGGGCCC
TGGTGCTGCTGCTGGTGCTCACCCTCCTCTGCAGCCTGGTGCCCATCTGT
GTGCTGCGCCGGCCAGGAGCTAACCATGAAGGCTCAGCTTCCCGCCAGAA
AGCCCTGAGCCTAGTAAGCTGTTTCGCGGGGGGCGTCTTTTTGGCCACTT
GTCTCCTGGACCTGCTGCCTGACTACCTGGCTGCCATAGATGAGGCCCTG
GCAGCCTTGCACGTGACGCTCCAGTTCCCACTGCAAGAGTTCATCCTGGC
CATGGGCTTCTTCCTGGTCCTGGTGATGGAGCAGATCACACTGGCTTACA
AGGAGCAGTCAGGGCCGTCACCTCTGGAGGAAACAAGGGCTCTGCTGGGA
ACAGTGAATGGTGGGCCGCAGCATTGGCATGATGGGCCAGGGGTCCCACA
GGCGAGTGGAGCCCCAGCAACCCCCTCAGCCTTGCGTGCCTGTGTACTGG
TGTTCTCCCTGGCCCTCCACTCCGTGTTCGAGGGGCTGGCGGTAGGGCTG
CAGCGAGACCGGGCTCGGGCCATGGAGCTGTGCCTGGCTTTGCTGCTCCA
CAAGGGCATCCTGGCTGTCAGCCTGTCCCTGCGGCTGTTGCAGAGCCACC
TTAGGGCACAGGTGGTGGCTGGCTGTGGGATCCTCTTCTCATGCATGACA
CCTCTAGGCATCGGGCTGGGTGCAGCTCTGGCAGAGTCGGCAGGACCTCT
GCACCAGCTGGCCCAGTCTGTGCTAGAGGGCATGGCAGCTGGCACCTTTC
TCTATATCACCTTTCTGGAAATCCTGCCCCAGGAGCTGGCCAGTTCTGAG
CAAAGGATCCTCAAGGTCATTCTGCTCCTAGCAGGCTTTGCCCTGCTCAC
TGGCCTGCTCTTCATCCAAATCAGCGGGGGAGGGGGCTCCGACTACAAGG
ACGACGACGACAAGGATTACAAGGATGATGATGATAAGGACTATAAAGAC
GACGATGATAAGTGATAA
>NM_000220 (KCNJ1) wildtype
ATGAATGCTTCCAGTCGGAATGTGTTTGACACGTTGATCAGGGTGTTGAC
AGAAAGTATGTTCAAACATCTTCGGAAATGGGTCGTCACTCGCTTTTTTG
GGCATTCTCGGCAAAGAGCAAGGCTAGTCTCCAAAGATGGAAGGTGCAAC
ATAGAATTTGGCAATGTGGAGGCACAGTCAAGGTTTATATTCTTTGTGGA
CATCTGGACAACGGTACTTGACCTCAAGTGGAGATACAAAATGACCATTT
TCATCACAGCCTTCTTGGGGAGTTGGTTTTTCTTTGGTCTCCTGTGGTAT
GCAGTAGCGTACATTCACAAAGACCTCCCGGAATTCCATCCTTCTGCCAA
TCACACTCCCTGTGTGGAGAATATTAATGGCTTGACCTCAGCTTTTCTGT
TTTCTCTGGAGACTCAAGTGACCATTGGATATGGATTCAGGTGTGTGACA
GAACAGTGTGCCACTGCCATTTTTCTGCTTATCTTTCAGTCTATACTTGG
AGTTATAATCAATTCTTTCATGTGTGGGGCCATCTTAGCCAAGATCTCCA
GGCCCAAAAAACGTGCCAAGACCATTACGTTCAGCAAGAACGCAGTGATC
AGCAAACGGGGAGGGAAGCTTTGCCTCCTAATCCGAGTGGCTAATCTCAG
GAAGAGCCTTCTTATTGGCAGTCACATTTATGGAAAGCTTCTGAAGACCA
CAGTCACTCCTGAAGGAGAGACCATTATTTTGGACCAGATCAATATCAAC
TTTGTAGTTGACGCTGGGAATGAAAATTTATTCTTCATCTCCCCATTGAC
AATTTACCATGTCATTGATCACAACAGCCCTTTCTTCCACATGGCAGCGG
AGACCCTTCTCCAGCAGGACTTTGAATTAGTGGTGTTTTTAGATGGCACA
GTGGAGTCCACCAGTGCTACCTGCCAAGTCCGGACATCCTATGTCCCAGA
GGAGGTGCTTTGGGGCTACCGTTTTGCTCCCATAGTATCCAAGACAAAGG
AAGGGAAATACCGAGTGGATTTCCATAACTTTAGCAAGACAGTGGAAGTG
GAGACCCCTCACTGTGCCATGTGCCTTTATAATGAGAAAGATGTTAGAGC
CAGGATGAAGAGAGGCTATGACAACCCCAACTTCATCTTGTCAGAAGTCA
ATGAAACAGATGACACCAAAATGCACCATCACCATCATCACTGATAA
>NM_001651 (AQP5) wildtype
ATGAAGAAGGAGGTGTGCTCCGTGGCCTTCCTCAAGGCCGTGTTCGCAGA
GTTCTTGGCCACCCTCATCTTCGTCTTCTTTGGCCTGGGCTCGGCCCTCA
AGTGGCCGTCGGCGCTGCCTACCATCCTGCAGATCGCGCTGGCGTTTGGC
CTGGCCATAGGCACGCTGGCCCAGGCCCTGGGACCCGTGAGCGGCGGCCA
CATCAACCCCGCCATCACCCTGGCCCTCTTGGTGGGCAACCAGATCTCGC
TGCTCCGGGCTTTCTTCTACGTGGCGGCCCAGCTGGTGGGCGCCATTGCC
GGGGCTGGCATCCTCTACGGTGTGGCACCGCTCAATGCCCGGGGCAATCT
GGCCGTCAACGCGCTCAACAACAACACAACGCAGGGCCAGGCCATGGTGG
TGGAGCTGATTCTGACCTTCCAGCTGGCACTCTGCATCTTCGCCTCCACT
GACTCCCGCCGCACCAGCCCTGTGGGCTCCCCAGCCCTGTCCATTGGCCT
GTCTGTCACCCTGGGCCACCTTGTCGGAATCTACTTCACTGGCTGCTCCA
TGAACCCAGCCCGCTCTTTTGGCCCTGCGGTGGTCATGAATCGGTTCAGC
CCCGCTCACTGGGTTTTCTGGGTAGGGCCCATCGTGGGGGCGGTCCTGGC
TGCCATCCTTTACTTCTACCTGCTCTTCCCCAACTCCCTGAGCCTGAGTG
AGCGTGTGGCCATCATCAAAGGCACGTATGAGCCTGACGAGGACTGGGAG
GAGCAGCGGGAAGAGCGGAAGAAGACCATGGAGCTGACCACCCGCCACCA
TCACCATCATCACTGATAA
>NM_001753 (CAV1) wildtype
ATGTCTGGGGGCAAATACGTAGACTCGGAGGGACATCTCTACACCGTTCC
CATCCGGGAACAGGGCAACATCTACAAGCCCAACAACAAGGCCATGGCAG
ACGAGCTGAGCGAGAAGCAAGTGTACGACGCGCACACCAAGGAGATCGAC
CTGGTCAACCGCGACCCTAAACACCTCAACGATGACGTGGTCAAGATTGA
CTTTGAAGATGTGATTGCAGAACCAGAAGGGACACACAGTTTTGACGGCA
TTTGGAAGGCCAGCTTCACCACCTTCACTGTGACGAAATACTGGTTTTAC
CGCTTGCTGTCTGCCCTCTTTGGCATCCCGATGGCACTCATCTGGGGCAT
TTACTTCGCCATTCTCTCTTTCCTGCACATCTGGGCAGTTGTACCATGCA
TTAAGAGCTTCCTGATTGAGATTCAGTGCATCAGCCGTGTCTATTCCATC
TACGTCCACACCGTCTGTGACCCACTCTTTGAAGCTGTTGGGAAAATATT
CAGCAATGTCCGCATCAACTTGCAGAAAGAAATACACCATCACCATCATC
ACTGATAA
>NM_000593 (TAP1) wildtype
ATGGCTGAGCTTCTCGCCAGCGCAGGATCAGCCTGTTCCTGGGACTTTCC
GAGAGCCCCGCCCTCGTTCCCTCCCCCAGCCGCCAGTAGGGGAGGACTCG
GCGGTACCCGGAGCTTCAGGCCCCACCGGGGCGCGGAGAGTCCCAGGCCC
GGCCGGGACCGGGACGGCGTCCGAGTGCCAATGGCTAGCTCTAGGTGTCC
CGCTCCCCGCGGGTGCCGCTGCCTCCCCGGAGCTTCTCTCGCATGGCTGG
GGACAGTACTGCTACTTCTCGCCGACTGGGTGCTGCTCCGGACCGCGCTG
CCCCGCATATTCTCCCTGCTGGTGCCCACCGCGCTGCCACTGCTCCGGGT
CTGGGCGGTGGGCCTGAGCCGCTGGGCCGTGCTCTGGCTGGGGGCCTGCG
GGGTCCTCAGGGCAACGGTTGGCTCCAAGAGCGAAAACGCAGGTGCCCAG
GGCTGGCTGGCTGCTTTGAAGCCATTAGCTGCGGCACTGGGCTTGGCCCT
GCCGGGACTTGCCTTGTTCCGAGAGCTGATCTCATGGGGAGCCCCCGGGT
CCGCGGATAGCACCAGGCTACTGCACTGGGGAAGTCACCCTACCGCCTTC
GTTGTCAGTTATGCAGCGGCACTGCCCGCAGCAGCCCTGTGGCACAAACT
CGGGAGCCTCTGGGTGCCCGGCGGTCAGGGCGGCTCTGGAAACCCTGTGC
GTCGGCTTCTAGGCTGCCTGGGCTCGGAGACGCGCCGCCTCTCGCTGTTC
CTGGTCCTGGTGGTCCTCTCCTCTCTTGGGGAGATGGCCATTCCATTCTT
TACGGGCCGCCTCACTGACTGGATTCTACAAGATGGCTCAGCCGATACCT
TCACTCGAAACTTAACTCTCATGTCCATTCTCACCATAGCCAGTGCAGTG
CTGGAGTTCGTGGGTGACGGGATCTATAACAACACCATGGGCCACGTGCA
CAGCCACTTGCAGGGAGAGGTGTTTGGGGCTGTCCTGCGCCAGGAGACGG
AGTTTTTCCAACAGAACCAGACAGGTAACATCATGTCTCGGGTAACAGAG
GACACGTCCACCCTGAGTGATTCTCTGAGTGAGAATCTGAGCTTATTTCT
GTGGTACCTGGTGCGAGGCCTATGTCTCTTGGGGATCATGCTCTGGGGAT
CAGTGTCCCTCACCATGGTCACCCTGATCACCCTGCCTCTGCTTTTCCTT
CTGCCCAAGAAGGTGGGAAAATGGTACCAGTTGCTGGAAGTGCAGGTGCG
GGAATCTCTGGCAAAGTCCAGCCAGGTGGCCATTGAGGCTCTGTCGGCCA
TGCCTACAGTTCGAAGCTTTGCCAACGAGGAGGGCGAAGCCCAGAAGTTT
AGGGAAAAGCTGCAAGAAATAAAGACACTCAACCAGAAGGAGGCTGTGGC
CTATGCAGTCAACTCCTGGACCACTAGTATTTCAGGTATGCTGCTGAAAG
TGGGAATCCTCTACATTGGTGGGCAGCTGGTGACCAGTGGGGCTGTAAGC
AGTGGGAACCTTGTCACATTTGTTCTCTACCAGATGCAGTTCACCCAGGC
TGTGGAGGTACTGCTCTCCATCTACCCCAGAGTACAGAAGGCTGTGGGCT
CCTCAGAGAAAATATTTGAGTACCTGGACCGCACCCCTCGCTGCCCACCC
AGTGGTCTGTTGACTCCCTTACACTTGGAGGGCCTTGTCCAGTTCCAAGA
TGTCTCCTTTGCCTACCCAAACCGCCCAGATGTCTTAGTGCTACAGGGGC
TGACATTCACCCTACGCCCTGGCGAGGTGACGGCGCTGGTGGGACCCAAT
GGGTCTGGGAAGAGCACAGTGGCTGCCCTGCTGCAGAATCTGTACCAGCC
CACCGGGGGACAGCTGCTGTTGGATGGGAAGCCCCTTCCCCAATATGAGC
ACCGCTACCTGCACAGGCAGGTGGCTGCAGTGGGACAAGAGCCACAGGTA
TTTGGAAGAAGTCTTCAAGAAAATATTGCCTATGGCCTGACCCAGAAGCC
AACTATGGAGGAAATCACAGCTGCTGCAGTAAAGTCTGGGGCCCATAGTT
TCATCTCTGGACTCCCTCAGGGCTATGACACAGAGGTAGACGAGGCTGGG
AGCCAGCTGTCAGGGGGTCAGCGACAGGCAGTGGCGTTGGCCCGAGCATT
GATCCGGAAACCGTGTGTACTTATCCTGGATGATGCCACCAGTGCCCTGG
ATGCAAACAGCCAGTTACAGGTGGAGCAGCTCCTGTACGAAAGCCCTGAG
CGGTACTCCCGCTCAGTGCTTCTCATCACCCAGCACCTCAGCCTGGTGGA
GCAGGCTGACCACATCCTCTTTCTGGAAGGAGGCGCTATCCGGGAGGGGG
GAACCCACCAGCAGCTCATGGAGAAAAAGGGGTGCTACTGGGCCATGGTG
CAGGCTCCTGCAGATGCTCCAGAACACCATCACCATCATCACTGATAA
>NM_000544 (TAP2) wildtype
ATGCGGCTCCCTGACCTGAGACCCTGGACCTCCCTGCTGCTGGTGGACGC
GGCTTTACTGTGGCTGCTTCAGGGCCCTCTGGGGACTTTGCTTCCTCAAG
GGCTGCCAGGACTATGGCTGGAGGGGACCCTGCGGCTGGGAGGGCTGTGG
GGGCTGCTAAAGCTAAGAGGGCTGCTGGGATTTGTGGGGACACTGCTGCT
CCCGCTCTGTCTGGCCACCCCCCTGACTGTCTCCCTGAGAGCCCTGGTCG
CGGGGGCCTCACGTGCTCCCCCAGCCAGAGTCGCTTCAGCCCCTTGGAGC
TGGCTGCTGGTGGGGTACGGGGCTGCGGGGCTCAGCTGGTCACTGTGGGC
TGTTCTGAGCCCTCCTGGAGCCCAGGAGAAGGAGCAGGACCAGGTGAACA
ACAAAGTCTTGATGTGGAGGCTGCTGAAGCTCTCCAGGCCGGACCTGCCT
CTCCTCGTTGCCGCCTTCTTCTTCCTTGTCCTTGCTGTTTTGGGTGAGAC
ATTAATCCCTCACTATTCTGGTCGTGTGATTGACATCCTGGGAGGTGATT
TTGACCCCCATGCCTTTGCCAGTGCCATCTTCTTCATGTGCCTCTTCTCC
TTTGGCAGCTCACTGTCTGCAGGCTGCCGAGGAGGCTGCTTCACCTACAC
CATGTCTCGAATCAACTTGCGGATCCGGGAGCAGCTTTTCTCCTCCCTGC
TGCGCCAGGACCTCGGTTTCTTCCAGGAGACTAAGACAGGGGAGCTGAAC
TCACGGCTGAGCTCGGATACCACCCTGATGAGTAACTGGCTTCCTTTAAA
TGCCAATGTGCTCTTGCGAAGCCTGGTGAAAGTGGTGGGGCTGTATGGCT
TCATGCTCAGCATATCGCCTCGACTCACCCTCCTTTCTCTGCTGCACATG
CCCTTCACAATAGCAGCGGAGAAGGTGTACAACACCCGCCATCAGGAAGT
GCTTCGGGAGATCCAGGATGCAGTGGCCAGGGCGGGGCAGGTGGTGCGGG
AAGCCGTTGGAGGGCTGCAGACCGTTCGCAGTTTTGGGGCCGAGGAGCAT
GAAGTCTGTCGCTATAAAGAGGCCCTTGAACAATGTCGGCAGCTGTATTG
GCGGAGAGACCTGGAACGCGCCTTGTACCTGCTCGTAAGGAGGGTGCTGC
ACTTGGGGGTGCAGATGCTGATGCTGAGCTGTGGGCTGCAGCAGATGCAG
GATGGGGAGCTCACCCAGGGCAGCCTGCTTTCCTTTATGATCTACCAGGA
GAGCGTGGGGAGCTATGTGCAGACCCTGGTATACATATATGGGGATATGC
TCAGCAACGTGGGAGCTGCAGAGAAGGTTTTCTCCTACATGGACCGACAG
CCAAATCTGCCTTCACCTGGCACGCTTGCCCCCACCACTCTGCAGGGGGT
TGTGAAATTCCAAGACGTCTCCTTTGCATATCCCAATCGCCCTGACAGGC
CTGTGCTCAAGGGGCTGACGTTTACCCTACGTCCTGGTGAGGTGACGGCG
CTGGTGGGACCCAATGGGTCTGGGAAGAGCACAGTGGCTGCCCTGCTGCA
GAATCTGTACCAGCCCACAGGGGGACAGGTGCTGCTGGATGAAAAGCCCA
TCTCACAGTATGAACACTGCTACCTGCACAGCCAGGTGGTTTCAGTTGGG
CAGGAGCCTGTGCTGTTCTCCGGTTCTGTGAGGAACAACATTGCTTATGG
GCTGCAGAGCTGCGAAGATGATAAGGTGATGGCGGCTGCCCAGGCTGCCC
ACGCAGATGACTTCATCCAGGAAATGGAGCATGGAATATACACAGATGTA
GGGGAGAAGGGAAGCCAGCTGGCTGCGGGACAGAAACAACGTCTGGCCAT
TGCCCGGGCCCTTGTACGAGACCCGCGGGTCCTCATCCTGGATGAGGCTA
CTAGTGCCCTAGATGTGCAGTGCGAGCAGGCCCTGCAGGACTGGAATTCC
CGTGGGGATCGCACAGTGCTGGTGATTGCTCACAGGCTGCAGGCAGTTCA
GCGCGCCCACCAGATCCTGGTGCTCCAGGAGGGCAAGCTGCAGAAGCTTG
CCCAGCTCCAGGAGGGACAGGACCTCTATTCCCGCCTGGTTCAGCAGCGG
CTGATGGACCACCATCACCATCATCACTGATAA
>NM_005561 (LAMP1) wildtype
ATGGCGGCCCCCGGCAGCGCCCGGCGACCCCTGCTGCTGCTACTGCTGTT
GCTGCTGCTCGGCCTCATGCATTGTGCGTCAGCAGCAATGTTTATGGTGA
AAAATGGCAACGGGACCGCGTGCATAATGGCCAACTTCTCTGCTGCCTTC
TCAGTGAACTACGACACCAAGAGTGGCCCTAAGAACATGACCTTTGACCT
GCCATCAGATGCCACAGTGGTGCTCAACCGCAGCTCCTGTGGAAAAGAGA
ACACTTCTGACCCCAGTCTCGTGATTGCTTTTGGAAGAGGACATACACTC
ACTCTCAATTTCACGAGAAATGCAACACGTTACAGCGTCCAGCTCATGAG
TTTTGTTTATAACTTGTCAGACACACACCTTTTCCCCAATGCGAGCTCCA
AAGAAATCAAGACTGTGGAATCTATAACTGACATCAGGGCAGATATAGAT
AAAAAATACAGATGTGTTAGTGGCACCCAGGTCCACATGAACAACGTGAC
CGTAACGCTCCATGATGCCACCATCCAGGCGTACCTTTCCAACAGCAGCT
TCAGCAGGGGAGAGACACGCTGTGAACAAGACAGGCCTTCCCCAACCACA
GCGCCCCCTGCGCCACCCAGCCCCTCGCCCTCACCCGTGCCCAAGAGCCC
CTCTGTGGACAAGTACAACGTGAGCGGCACCAACGGGACCTGCCTGCTGG
CCAGCATGGGGCTGCAGCTGAACCTCACCTATGAGAGGAAGGACAACACG
ACGGTGACAAGGCTTCTCAACATCAACCCCAACAAGACCTCGGCCAGCGG
GAGCTGCGGCGCCCACCTGGTGACTCTGGAGCTGCACAGCGAGGGCACCA
CCGTCCTGCTCTTCCAGTTCGGGATGAATGCAAGTTCTAGCCGGTTTTTC
CTACAAGGAATCCAGTTGAATACAATTCTTCCTGACGCCAGAGACCCTGC
CTTTAAAGCTGCCAACGGCTCCCTGCGAGCGCTGCAGGCCACAGTCGGCA
ATTCCTACAAGTGCAACGCGGAGGAGCACGTCCGTGTCACGAAGGCGTTT
TCAGTCAATATATTCAAAGTGTGGGTCCAGGCTTTCAAGGTGGAAGGTGG
CCAGTTTGGCTCTGTGGAGGAGTGTCTGCTGGACGAGAACAGCATGCTGA
TCCCCATCGCTGTGGGTGGTGCCCTGGCGGGGCTGGTCCTCATCGTCCTC
ATCGCCTACCTCGTCGGCAGGAAGAGGAGTCACGCAGGCTACCAGACTAT
CCACCATCACCATCATCACTGATAA
>NM_002294 (LAMP2) wildtype
ATGGTGTGCTTCCGCCTCTTCCCGGTTCCGGGCTCAGGGCTCGTTCTGGT
CTGCCTAGTCCTGGGAGCTGTGCGGTCTTATGCATTGGAACTTAATTTGA
CAGATTCAGAAAATGCCACTTGCCTTTATGCAAAATGGCAGATGAATTTC
ACAGTACGCTATGAAACTACAAATAAAACTTATAAAACTGTAACCATTTC
AGACCATGGCACTGTGACATATAATGGAAGCATTTGTGGGGATGATCAGA
ATGGTCCCAAAATAGCAGTGCAGTTCGGACCTGGCTTTTCCTGGATTGCG
AATTTTACCAAGGCAGCATCTACTTATTCAATTGACAGCGTCTCATTTTC
CTACAACACTGGTGATAACACAACATTTCCTGATGCTGAAGATAAAGGAA
TTCTTACTGTTGATGAACTTTTGGCCATCAGAATTCCATTGAATGACCTT
TTTAGATGCAATAGTTTATCAACTTTGGAAAAGAATGATGTTGTCCAACA
CTACTGGGATGTTCTTGTACAAGCTTTTGTCCAAAATGGCACAGTGAGCA
CAAATGAGTTCCTGTGTGATAAAGACAAAACTTCAACAGTGGCACCCACC
ATACACACCACTGTGCCATCTCCTACTACAACACCTACTCCAAAGGAAAA
ACCAGAAGCTGGAACCTATTCAGTTAATAATGGCAATGATACTTGTCTGC
TGGCTACCATGGGGCTGCAGCTGAACATCACTCAGGATAAGGTTGCTTCA
GTTATTAACATCAACCCCAATACAACTCACTCCACAGGCAGCTGCCGTTC
TCACACTGCTCTACTTAGACTCAATAGCAGCACCATTAAGTATCTAGACT
TTGTCTTTGCTGTGAAAAATGAAAACCGATTTTATCTGAAGGAAGTGAAC
ATCAGCATGTATTTGGTTAATGGCTCCGTTTTCAGCATTGCAAATAACAA
TCTCAGCTACTGGGATGCCCCCCTGGGAAGTTCTTATATGTGCAACAAAG
AGCAGACTGTTTCAGTGTCTGGAGCATTTCAGATAAATACCTTTGATCTA
AGGGTTCAGCCTTTCAATGTGACACAAGGAAAGTATTCTACAGCTCAAGA
CTGCAGTGCAGATGACGACAACTTCCTTGTGCCCATAGCGGTGGGAGCTG
CCTTGGCAGGAGTACTTATTCTAGTGTTGCTGGCTTATTTTATTGGTCTC
AAGCACCATCATGCTGGATATGAGCAATTTCACCATCACCATCATCACTG
ATAA
>NM_014398 (LAMP3) wildtype
ATGCCCCGGCAGCTCAGCGCAGCGGCCGCGCTCTTCGCGTCCCTGGCCGT
AATTTTGCACGATGGCAGTCAAATGAGAGCAAAAGCATTTCCAGAAACCA
GAGATTATTCTCAACCTACTGCAGCAGCAACAGTACAGGACATAAAAAAA
CCTGTCCAGCAACCAGCTAAGCAAGCACCTCACCAAACTTTAGCAGCAAG
ATTCATGGATGGTCATATCACCTTTCAAACAGCGGCCACAGTAAAAATTC
CAACAACTACCCCAGCAACTACAAAAAACACTGCAACCACCAGCCCAATT
ACCTACACCCTGGTCACAACCCAGGCCACACCCAACAACTCACACACAGC
TCCTCCAGTTACTGAAGTTACAGTCGGCCCTAGCTTAGCCCCTTATTCAC
TGCCACCCACCATCACCCCACCAGCTCATACAACTGGAACCAGTTCATCA
ACCGTCAGCCACACAACTGGGAACACCACTCAACCCAGTAACCAGACCAC
CCTTCCAGCAACTTTATCGATAGCACTGCACAAAAGCACAACCGGTCAGA
AGCCTGTTCAACCCACCCATGCCCCAGGAACAACGGCAGCTGCCCACAAT
ACCACCCGCACAGCTGCACCTGCCTCCACGGTTCCTGGGCCCACCCTTGC
ACCTCAGCCATCGTCAGTCAAGACTGGAATTTATCAGGTTCTAAACGGAA
GCAGACTCTGTATAAAAGCAGAGATGGGGATACAGCTGATTGTTCAAGAC
AAGGAGTCGGTTTTTTCACCTCGGAGATACTTCAACATCGACCCCAACGC
AACGCAAGCCTCTGGGAACTGTGGCACCCGAAAATCCAACCTTCTGTTGA
ATTTTCAGGGCGGATTTGTGAATCTCACATTTACCAAGGATGAAGAATCA
TATTATATCAGTGAAGTGGGAGCCTATTTGACCGTCTCAGATCCAGAGAC
AATTTACCAAGGAATCAAACATGCGGTGGTGATGTTCCAGACAGCAGTCG
GGCATTCCTTCAAGTGCGTGAGTGAACAGAGCCTCCAGTTGTCAGCCCAC
CTGCAGGTGAAAACAACCGATGTCCAACTTCAAGCCTTTGATTTTGAAGA
TGACCACTTTGGAAATGTGGATGAGTGCTCGTCTGACTACACAATTGTGC
TTCCTGTGATTGGGGCCATCGTGGTTGGTCTCTGCCTTATGGGTATGGGT
GTCTATAAAATCCGCCTAAGGTGTCAATCATCTGGATACCAGAGAATCCA
CCATCACCATCATCACTGATAA
>NM_000086 (CLN3) wildtype
ATGGGAGGCTGTGCAGGCTCGCGGCGGCGCTTTTCGGATTCCGAGGGGGA
GGAGACCGTCCCGGAGCCCCGGCTCCCTCTGTTGGACCATCAGGGCGCGC
ATTGGAAGAACGCGGTGGGCTTCTGGCTGCTGGGCCTTTGCAACAACTTC
TCTTATGTGGTGATGCTGAGTGCCGCCCACGACATCCTTAGCCACAAGAG
GACATCGGGAAACCAGAGCCATGTGGACCCAGGCCCAACGCCGATCCCCC
ACAACAGCTCATCACGATTTGACTGCAACTCTGTCTCTACGGCTGCTGTG
CTCCTGGCGGACATCCTCCCCACACTCGTCATCAAATTGTTGGCTCCTCT
TGGCCTTCACCTGCTGCCCTACAGCCCCCGGGTTCTCGTCAGTGGGATTT
GTGCTGCTGGAAGCTTCGTCCTGGTTGCCTTTTCTCATTCTGTGGGGACC
AGCCTGTGTGGTGTGGTCTTCGCTAGCATCTCATCAGGCCTTGGGGAGGT
CACCTTCCTCTCCCTCACTGCCTTCTACCCCAGGGCCGTGATCTCCTGGT
GGTCCTCAGGGACTGGGGGAGCTGGGCTGCTGGGGGCCCTGTCCTACCTG
GGCCTCACCCAGGCCGGCCTCTCCCCTCAGCAGACCCTGCTGTCCATGCT
GGGTATCCCTGCCCTGCTGCTGGCCAGCTATTTCTTGTTGCTCACATCTC
CTGAGGCCCAGGACCCTGGAGGGGAAGAAGAAGCAGAGAGCGCAGCCCGG
CAGCCCCTCATAAGAACCGAGGCCCCGGAGTCGAAGCCAGGCTCCAGCTC
CAGCCTCTCCCTTCGGGAAAGGTGGACAGTGTTCAAGGGTCTGCTGTGGT
ACATTGTTCCCTTGGTCGTAGTTTACTTTGCCGAGTATTTCATTAACCAG
GGACTTTTTGAACTCCTCTTTTTCTGGAACACTTCCCTGAGTCACGCTCA
GCAATACCGCTGGTACCAGATGCTGTACCAGGCTGGCGTCTTTGCCTCCC
GCTCTTCTCTCCGCTGCTGTCGCATCCGTTTCACCTGGGCCCTGGCCCTG
CTGCAGTGCCTCAACCTGGTGTTCCTGCTGGCAGACGTGTGGTTCGGCTT
TCTGCCAAGCATCTACCTCGTCTTCCTGATCATTCTGTATGAGGGGCTCC
TGGGAGGCGCAGCCTACGTGAACACCTTCCACAATATCGCCCTGGAGACC
AGTGATGAGCACCGGGAGTTTGCAATGGCGGCCACCTGCATCTCTGACAC
ACTGGGGATCTCCCTGTCGGGGCTCCTGGCTTTGCCTCTGCATGACTTCC
TCTGCCAGCTCTCCAGCGGGGGAGGGGGCTCCGACTACAAGGACGACGAC
GACAAGGATTACAAGGATGATGATGATAAGGACTATAAAGACGACGATGA
TAAGTGATGA
>NM_014319 (LEMD3) wildtype
ATGGCGGCGGCAGCAGCTTCGGCGCCTCAGCAGCTCTCGGATGAGGAGCT
TTTCTCTCAGCTCCGCCGTTACGGCCTGTCTCCCGGACCAGTGACGGAGA
GCACCCGCCCGGTCTACCTCAAGAAGCTGAAGAAGCTTCGAGAGGAAGAG
CAGCAACAGCACCGGTCAGGGGGCCGCGGCAACAAGACGCGGAACAGTAA
TAACAATAACACGGCAGCCGCCACGGTCGCAGCCGCGGGACCAGCGGCGG
CGGCGGCCGCGGGGATGGGGGTCCGGCCGGTCTCGGGCGACCTCTCCTAC
TTACGGACTCCTGGGGGCCTGTGCCGAATCTCGGCCTCTGGCCCAGAGAG
CCTCCTGGGAGGGCCCGGGGGCGCCTCCGCCGCCCCCGCGGCTGGCAGCA
AAGTGCTGCTGGGCTTCAGCTCGGACGAGTCGGACGTGGAGGCCAGTCCC
CGGGACCAGGCCGGCGGCGGCGGGAGGAAAGACCGGGCTTCGCTCCAGTA
CCGCGGGCTCAAAGCGCCGCCGGCGCCCCTGGCCGCCAGCGAGGTGACTA
ACAGCAACTCTGCAGAGCGAAGGAAGCCCCACTCGTGGTGGGGGGCCAGG
AGGCCGGCGGGCCCCGAGCTGCAGACCCCGCCGGGGAAAGATGGAGCAGT
GGAGGACGAGGAAGGGGAGGGAGAGGACGGTGAGGAGAGGGACCCGGAGA
CCGAGGAGCCGCTCTGGGCGAGCCGGACCGTGAATGGCAGCCGGCTTGTC
CCCTACAGCTGCCGGGAAAACTATTCGGACTCAGAGGAAGAGGACGACGA
CGACGTGGCCTCCAGCAGACAGGTATTAAAGGACGACTCCCTTTCCCGGC
ATCGGCCCAGACGAACCCATAGTAAGCCTCTCCCCCCGCTGACTGCTAAA
TCGGCCGGCGGCAGGCTGGAGACTTCAGTTCAGGGAGGGGGAGGACTCGC
GATGAATGACAGGGCGGCGGCTGCCGGGAGTCTAGACAGGAGCCGAAACC
TCGAAGAGGCGGCGGCCGCGGAGCAGGGAGGAGGGTGTGATCAAGTGGAC
TCCAGCCCCGTTCCTAGATACCGTGTTAACGCTAAGAAACTGACCCCTCT
CCTGCCCCCGCCACTTACTGACATGGACTCAACCTTGGATTCGTCAACAG
GCTCCCTTCTGAAAACCAATAATCATATTGGCGGTGGGGCCTTCAGTGTG
GACTCCCCCAGGATTTATTCTAACAGTCTCCCTCCCAGTGCGGCGGTGGC
CGCCTCTAGTTCACTCAGGATCAATCACGCCAATCATACGGGCTCCAATC
ATACCTACCTGAAAAACACATACAACAAACCGAAGCTTTCCGAACCCGAA
GAGGAACTTCTCCAGCAATTTAAACGGGAGGAGGTGTCCCCAACAGGGAG
TTTCAGTGCCCACTACTTGTCGATGTTTCTCTTAACTGCTGCCTGCTTAT
TTTTCCTAATACTGGGACTGACTTACCTAGGAATGAGAGGGACAGGAGTA
TCTGAGGATGGAGAACTCAGCATAGAAAACCCCTTTGGTGAAACATTTGG
AAAAATACAAGAAAGTGAAAAAACTCTTATGATGAACACATTATATAAGC
TTCATGATCGATTGGCACAGCTTGCAGGAGATCATGAATGTGGCAGTTCT
AGTCAAAGAACGCTTTCTGTTCAAGAGGCAGCTGCGTATTTAAAAGATTT
AGGTCCTGAATATGAAGGTATATTTAACACTTCATTGCAGTGGATCTTAG
AAAATGGAAAAGATGTTGGAATAAGGTGTGTTGGTTTTGGCCCTGAGGAA
GAATTGACAAATATAACTGATGTGCAGTTTTTACAGTCCACAAGACCACT
GATGTCTTTTTGGTGTCGTTTTCGACGTGCTTTTGTTACTGTAACTCACA
GATTATTGTTGTTATGCTTAGGTGTAGTGATGGTTTGTGTCGTTCTGCGT
TACATGAAATATCGATGGACAAAAGAAGAGGAGGAAACAAGGCAGATGTA
TGATATGGTGGTAAAGATTATAGATGTTTTACGAAGTCATAATGAAGCCT
GCCAGGAAAACAAAGATTTACAACCTTACATGCCTATTCCACATGTACGC
GATTCCTTAATACAGCCTCATGACAGGAAAAAAATGAAGAAAGTCTGGGA
TAGAGCTGTTGACTTCCTTGCTGCTAATGAGTCTAGAGTTCGCACGGAAA
CACGAAGAATAGGTGGTGCAGATTTTCTGGTTTGGCGGTGGATCCAGCCT
TCTGCATCCTGTGACAAAATATTAGTTATACCTTCTAAAGTATGGCAAGG
TCAAGCATTTCATTTAGATAGAAGAAATTCACCACCAAATAGTTTGACAC
CGTGTCTAAAGATTCGGAATATGTTTGATCCCGTTATGGAAATAGGGGAT
CAGTGGCATTTGGCAATTCAAGAAGCAATTTTAGAAAAATGCAGTGATAA
TGATGGCATTGTTCACATTGCAGTAGACAAAAATTCACGTGAGGGTTGTG
TATATGTTAAATGTCTGTCTCCAGAATATGCTGGAAAGGCTTTTAAAGCA
TTGCATGGCTCTTGGTTTGATGGGAAATTGGTTACAGTAAAATATTTACG
ACTAGATAGATACCACCATCGCTTTCCCCAGGCTCTCACTTCCAACACTC
CATTGAAGCCATCAAATAAACATATGAACTCCATGTCTCATCTTCGTCTT
CGGACTGGCCTAACCAATTCTCAAGGAAGTTCCCACCATCACCATCATCA
CTGATAA
>NM_000914 (OPRM1) wildtype
ATGGACAGCAGCGCTGCCCCCACGAACGCCAGCAATTGCACTGATGCCTT
GGCGTACTCAAGTTGCTCCCCAGCACCCAGCCCCGGTTCCTGGGTCAACT
TGTCCCACTTAGATGGCAACCTGTCCGACCCATGCGGTCCGAACCGCACC
GACCTGGGCGGGAGAGACAGCCTGTGCCCTCCGACCGGCAGTCCCTCCAT
GATCACGGCCATCACGATCATGGCCCTCTACTCCATCGTGTGCGTGGTGG
GGCTCTTCGGAAACTTCCTGGTCATGTATGTGATTGTCAGATACACCAAG
ATGAAGACTGCCACCAACATCTACATTTTCAACCTTGCTCTGGCAGATGC
CTTAGCCACCAGTACCCTGCCCTTCCAGAGTGTGAATTACCTAATGGGAA
CATGGCCATTTGGAACCATCCTTTGCAAGATAGTGATCTCCATAGATTAC
TATAACATGTTCACCAGCATATTCACCCTCTGCACCATGAGTGTTGATCG
ATACATTGCAGTCTGCCACCCTGTCAAGGCCTTAGATTTCCGTACTCCCC
GAAATGCCAAAATTATCAATGTCTGCAACTGGATCCTCTCTTCAGCCATT
GGTCTTCCTGTAATGTTCATGGCTACAACAAAATACAGGCAAGGTTCCAT
AGATTGTACACTAACATTCTCTCATCCAACCTGGTACTGGGAAAACCTGC
TGAAGATCTGTGTTTTCATCTTCGCCTTCATTATGCCAGTGCTCATCATT
ACCGTGTGCTATGGACTGATGATCTTGCGCCTCAAGAGTGTCCGCATGCT
CTCTGGCTCCAAAGAAAAGGACAGGAATCTTCGAAGGATCACCAGGATGG
TGCTGGTGGTGGTGGCTGTGTTCATCGTCTGCTGGACTCCCATTCACATT
TACGTCATCATTAAAGCCTTGGTTACAATCCCAGAAACTACGTTCCAGAC
TGTTTCTTGGCACTTCTGCATTGCTCTAGGTTACACAAACAGCTGCCTCA
ACCCAGTCCTTTATGCATTTCTGGATGAAAACTTCAAACGATGCTTCAGA
GAGTTCTGTATCCCAACCTCTTCCAACATTGAGCAACAAAACTCCACTCG
AATTCGTCAGAACACTAGAGACCACCCCTCCACGGCCAATACAGTGGATA
GAACTAATCATCAGCTAGAAAATCTGGAAGCAGAAACTGCTCCGTTGCCC
CACCATCACCATCATCACTGATAA
>NM_023921 (TAS2R10) wildtype
ATGCTACGTGTAGTGGAAGGCATCTTCATTTTTGTTGTAGTTAGTGAGTC
AGTGTTTGGGGTTTTGGGGAATGGATTTATTGGACTTGTAAACTGCATTG
ACTGTGCCAAGAATAAGTTATCTACGATTGGCTTTATTCTCACCGGCTTA
GCTATTTCAAGAATTTTTCTGATATGGATAATAATTACAGATGGATTTAT
ACAGATATTCTCTCCAAATATATATGCCTCCGGTAACCTAATTGAATATA
TTAGTTACTTTTGGGTAATTGGTAATCAATCAAGTATGTGGTTTGCCACC
AGCCTCAGCATCTTCTATTTCCTGAAGATAGCAAATTTTTCCAACTACAT
ATTTCTCTGGTTGAAGAGCAGAACAAATATGGTTCTTCCCTTCATGATAG
TATTCTTACTTATTTCATCGTTACTTAATTTTGCATACATTGCGAAGATT
CTTAATGATTATAAAACGAAGAATGACACAGTCTGGGATCTCAACATGTA
TAAAAGTGAATACTTTATTAAACAGATTTTGCTAAATCTGGGAGTCATTT
TCTTCTTTACACTATCCCTAATTACATGTATTTTTTTAATCATTTCCCTT
TGGAGACACAACAGGCAGATGCAATCGAATGTGACAGGATTGAGAGACTC
CAACACAGAAGCTCATGTGAAGGCAATGAAAGTTTTGATATCTTTCATCA
TCCTCTTTATCTTGTATTTTATAGGCATGGCCATAGAAATATCATGTTTT
ACTGTGCGAGAAAACAAACTGCTGCTTATGTTTGGAATGACAACCACAGC
CATCTATCCCTGGGGTCACTCATTTATCTTAATTCTAGGAAACAGCAAGC
TAAAGCAAGCCTCTTTGAGGGTACTGCAGCAATTGAAGTGCTGTGAGAAA
AGGAAAAATCTCAGAGTCACACACCATCACCATCATCACTGATAA
>NM_002507 (NGFR) wildtype
ATGGGGGCAGGTGCCACCGGCCGCGCCATGGACGGGCCGCGCCTGCTGCT
GTTGCTGCTTCTGGGGGTGTCCCTTGGAGGTGCCAAGGAGGCATGCCCCA
CAGGCCTGTACACACACAGCGGTGAGTGCTGCAAAGCCTGCAACCTGGGC
GAGGGTGTGGCCCAGCCTTGTGGAGCCAACCAGACCGTGTGTGAGCCCTG
CCTGGACAGCGTGACGTTCTCCGACGTGGTGAGCGCGACCGAGCCGTGCA
AGCCGTGCACCGAGTGCGTGGGGCTCCAGAGCATGTCGGCGCCGTGCGTG
GAGGCCGACGACGCCGTGTGCCGCTGCGCCTACGGCTACTACCAGGATGA
GACGACTGGGCGCTGCGAGGCGTGCCGCGTGTGCGAGGCGGGCTCGGGCC
TCGTGTTCTCCTGCCAGGACAAGCAGAACACCGTGTGCGAGGAGTGCCCC
GACGGCACGTATTCCGACGAGGCCAACCACGTGGACCCGTGCCTGCCCTG
CACCGTGTGCGAGGACACCGAGCGCCAGCTCCGCGAGTGCACACGCTGGG
CCGACGCCGAGTGCGAGGAGATCCCTGGCCGTTGGATTACACGGTCCACA
CCCCCAGAGGGCTCGGACAGCACAGCCCCCAGCACCCAGGAGCCTGAGGC
ACCTCCAGAACAAGACCTCATAGCCAGCACGGTGGCAGGTGTGGTGACCA
CAGTGATGGGCAGCTCCCAGCCCGTGGTGACCCGAGGCACCACCGACAAC
CTCATCCCTGTCTATTGCTCCATCCTGGCTGCTGTGGTTGTGGGCCTTGT
GGCCTACATAGCCTTCAAGAGGTGGAACAGCTGCAAGCAGAACAAGCAAG
GAGCCAACAGCCGGCCAGTGAACCAGACGCCCCCACCAGAGGGAGAAAAA
CTCCACAGCGACAGTGGCATCTCCGTGGACAGCCAGAGCCTGCATGACCA
GCAGCCCCACACGCAGACAGCCTCGGGCCAGGCCCTCAAGGGTGACGGAG
GCCTCTACAGCAGCCTGCCCCCAGCCAAGCGGGAGGAGGTGGAGAAGCTT
CTCAACGGCTCTGCGGGGGACACCTGGCGGCACCTGGCGGGCGAGCTGGG
CTACCAGCCCGAGCACATAGACTCCTTTACCCATGAGGCCTGCCCCGTTC
GCGCCCTGCTTGCAAGCTGGGCCACCCAGGACAGCGCCACACTGGACGCC
CTCCTGGCCGCCCTGCGCCGCATCCAGCGAGCCGACCTCGTGGAGAGTCT
GTGCAGTGAGTCCACTGCCACATCCCCGGTGCACCATCACCATCATCACT
GATAA
>NM_001012271 (BIRC5) wildtype
ATGGGTGCCCCGACGTTGCCCCCTGCCTGGCAGCCCTTTCTCAAGGACCA
CCGCATCTCTACATTCAAGAACTGGCCCTTCTTGGAGGGCTGCGCCTGCA
CCCCGGAGCGGATGGCCGAGGCTGGCTTCATCCACTGCCCCACTGAGAAC
GAGCCAGACTTGGCCCAGTGTTTCTTCTGCTTCAAGGAGCTGGAAGGCTG
GGAGCCAGATGACGACCCCATTGGGCCGGGCACGGTGGCTTACGCCTGTA
ATACCAGCACTTTGGGAGGCCGAGGCGGGCGGATCACGAGAGAGGAACAT
AAAAAGCATTCGTCCGGTTGCGCTTTCCTTTCTGTCAAGAAGCAGTTTGA
AGAATTAACCCTTGGTGAATTTTTGAAACTGGACAGAGAAAGAGCCAAGA
ACAAAATTGCAAAGGAAACCAACAATAAGAAGAAAGAATTTGAGGAAACT
GCGGAGAAAGTGCGCCGTGCCATCGAGCAGCTGGCTGCCATGGATCACCA
TCACCATCATCACTGATAA
>NM_001786 (CDC2) wildtype
ATGGAAGATTATACCAAAATAGAGAAAATTGGAGAAGGTACCTATGGAGT
TGTGTATAAGGGTAGACACAAAACTACAGGTCAAGTGGTAGCCATGAAAA
AAATCAGACTAGAAAGTGAAGAGGAAGGGGTTCCTAGTACTGCAATTCGG
GAAATTTCTCTATTAAAGGAACTTCGTCATCCAAATATAGTCAGTCTTCA
GGATGTGCTTATGCAGGATTCCAGGTTATATCTCATCTTTGAGTTTCTTT
CCATGGATCTGAAGAAATACTTGGATTCTATCCCTCCTGGTCAGTACATG
GATTCTTCACTTGTTAAGAGTTATTTATACCAAATCCTACAGGGGATTGT
GTTTTGTCACTCTAGAAGAGTTCTTCACAGAGACTTAAAACCTCAAAATC
TCTTGATTGATGACAAAGGAACAATTAAACTGGCTGATTTTGGCCTTGCC
AGAGCTTTTGGAATACCTATCAGAGTATATACACATGAGGTAGTAACACT
CTGGTACAGATCTCCAGAAGTATTGCTGGGGTCAGCTCGTTACTCAACTC
CAGTTGACATTTGGAGTATAGGCACCATATTTGCTGAACTAGCAACTAAG
AAACCACTTTTCCATGGGGATTCAGAAATTGATCAACTCTTCAGGATTTT
CAGAGCTTTGGGCACTCCCAATAATGAAGTGTGGCCAGAAGTGGAATCTT
TACAGGACTATAAGAATACATTTCCCAAATGGAAACCAGGAAGCCTAGCA
TCCCATGTCAAAAACTTGGATGAAAATGGCTTGGATTTGCTCTCGAAAAT
GTTAATCTATGATCCAGCCAAACGAATTTCTGGCAAAATGGCACTGAATC
ATCCATATTTTAATGATTTGGACAATCAGATTAAGAAGATGCACCATCAC
CATCATCACTGATAA
>NM_002985 (RANTES) wildtype
ATGAAGGTCTCCGCGGCAGCCCTCGCTGTCATCCTCATTGCTACTGCCCT
CTGCGCTCCTGCATCTGCCTCCCCATATTCCTCGGACACCACACCCTGCT
GCTTTGCCTACATTGCCCGCCCACTGCCCCGTGCCCACATCAAGGAGTAT
TTCTACACCAGTGGCAAGTGCTCCAACCCAGCAGTCGTCTTTGTCACCCG
AAAGAACCGCCAAGTGTGTGCCAACCCAGAGAAGAAATGGGTTCGGGAGT
ACATCAACTCTTTGGAGATGAGCCACCATCACCATCATCACTGATAA
>NM_014596 (ZNRD1) wildtype
ATGTCTGTCATGGACCTCGCCAATACTTGCTCCAGCTTTCAGTCGGACCT
GGATTTCTGTTCAGATTGCGGCTCGGTCCTGCCTCTGCCCGGGGCTCAGG
ATACGGTCACCTGTATTCGCTGTGGCTTCAACATCAACGTTCGGGACTTT
GAGGGGAAGGTTGTGAAGACTTCGGTTGTGTTCCACCAACTGGGGACAGC
CATGCCTATGTCGGTGGAGGAAGGGCCTGAGTGCCAGGGACCTGTGGTTG
ACAGGCGCTGCCCTCGATGTGGTCATGAAGGAATGGCATACCACACCAGA
CAAATGCGTTCAGCCGATGAAGGGCAAACTGTCTTCTACACCTGTACCAA
CTGCAAGTTCCAGGAGAAGGAAGACTCTCACCATCACCATCATCACTGAT
AA
>NM_001292 (CLK3) wildtype
ATGCATCACTGTAAGCGATACCGCTCCCCTGAACCAGACCCGTACCTGAG
CTACCGATGGAAGAGGAGGAGGTCCTACAGTCGGGAACATGAAGGGAGAC
TGCGATACCCGTCCCGAAGGGAGCCTCCCCCACGAAGATCTCGGTCCAGA
AGCCATGACCGCCTGCCCTACCAGAGGAGGTACCGGGAGCGCCGTGACAG
CGATACATACCGGTGTGAAGAGCGGAGCCCATCCTTTGGAGAGGACTACT
ATGGACCTTCACGTTCTCGTCATCGTCGGCGATCGCGGGAGAGGGGGCCA
TACCGGACCCGCAAGCATGCCCACCACTGCCACAAACGCCGCACCAGGTC
TTGTAGCAGCGCCTCCTCGATGAGATTGTGGGGAACCTGGGTGAAGGCAC
CTTTGGCAAGGTGGTGGAGTGCTTGGACCATGCCAGAGGGAAGTCTCAGG
TTGCCCCACCATCACCATCATCACTGATAA
>NM_024006 (VKORC1) wildtype
ATGGGCAGCACCTGGGGGAGCCCTGGCTGGGTGCGGCTCGCTCTTTGCCT
GACGGGCTTAGTGCTCTCGCTCTACGCGCTGCACGTGAAGGCGGCGCGCG
CCCGGGACCGGGATTACCGCGCGCTCTGCGACGTGGGCACCGCCATCAGC
TGTTCGCGCGTCTTCTCCTCCAGGTGGGGCAGGGGTTTCGGGCTGGTGGA
GCATGTGCTGGGACAGGACAGCATCCTCAATCAATCCAACAGCATATTCG
GTTGCATCTTCTACACACTACAGCTATTGTTAGGTTGCCTGCGGACACGC
TGGGCCTCTGTCCTGATGCTGCTGAGCTCCCTGGTGTCTCTCGCTGGTTC
TGTCTACCTGGCCTGGATCCTGTTCTTCGTGCTCTATGATTTCTGCATTG
TTTGTATCACCACCTATGCTATCAACGTGAGCCTGATGTGGCTCAGTTTC
CGGAAGGTCCAAGAACCCCAGGGCAAGGCTAAGAGGCACCACCATCACCA
TCATCACTGATAA
>NM_006331 (EMG1) wildtype
ATGGCCGCGCCCAGTGATGGATTCAAGCCTCGTGAACGAAGCGGTGGGGA
GCAGGCACAGGACTGGGATGCTCTGCCACCCAAGCGGCCCCGACTAGGGG
CAGGAAACAAGATCGGAGGCCGTAGGCTTATTGTGGTGCTGGAAGGGGCC
AGTCTGGAGACAGTCAAGGTAGGGAAGACATATGAGCTACTCAACTGTGA
CAAGCACAAGTCTATATTGTTGAAGAATGGACGGGACCCTGGGGAAGCGC
GGCCAGATATCACCCACCAGAGTTTGCTGATGCTGATGGATAGTCCCCTG
AACCGAGCTGGCTTGCTACAGGTTTATATCCATACACAGAAGAATGTTCT
GATTGAAGTGAATCCCCAGACCCGAATTCCCAGAACCTTTGACCGCTTTT
GTGGCCTCATGGTTCAACTTTTACACAAGCTCAGTGTTCGAGCAGCTGAT
GGCCCCCAGAAGCTTTTGAAGGTAATTAAGAATCCAGTATCAGATCACTT
TCCAGTTGGATGTATGAAAGTTGGCACTTCTTTTTCCATCCCGGTTGTCA
GTGATGTGCGTGAGCTGGTGCCCAGCAGTGATCCTATTGTTTTTGTGGTA
GGGGCCTTTGCCCATGGCAAGGTCAGTGTGGAGTATACAGAGAAGATGGT
GTCCATCAGTAACTACCCCCTTTCTGCTGCCCTCACCTGTGCAAAACTTA
CCACAGCCTTTGAGGAAGTATGGGGGGTCATTCACCATCACCATCATCAC
TGATAA
>NM_002648 (PIM1) optimized
ATGCTGCTGTCCAAGATCAACAGCCTGGCCCACCTGAGAGCCGCCCCTTG
CAACGACCTGCACGCCACAAAGCTGGCCCCTGGCAAAGAGAAAGAGCCCC
TGGAAAGCCAGTACCAGGTGGGCCCTCTGCTGGGCAGCGGCGGCTTTGGC
AGCGTGTACAGCGGCATCCGGGTGTCCGACAACCTGCCCGTGGCCATCAA
GCACGTGGAGAAGGACCGGATCAGCGACTGGGGCGAGCTGCCCAATGGAA
CAAGAGTGCCAATGGAAGTGGTGCTGCTGAAGAAGGTGTCCAGCGGCTTC
AGCGGCGTGATCCGGCTGCTGGACTGGTTCGAGCGGCCCGACAGCTTCGT
GCTGATCCTGGAAAGGCCCGAGCCCGTGCAGGACCTGTTCGACTTCATCA
CCGAGAGAGGCGCCCTGCAGGAAGAGCTGGCCCGGTCATTCTTCTGGCAG
GTGCTGGAAGCCGTGCGGCACTGCCACAACTGCGGCGTGCTGCACCGGGA
CATCAAGGACGAGAACATCCTGATCGACCTGAACAGAGGCGAGCTGAAGC
TGATCGACTTCGGCAGCGGAGCCCTGCTGAAGGACACCGTGTACACCGAC
TTCGACGGCACCAGAGTGTACAGCCCCCCTGAGTGGATCAGATACCACCG
CTACCACGGAAGATCTGCCGCCGTGTGGAGCCTGGGCATCCTGCTGTACG
ACATGGTGTGCGGCGACATCCCTTTCGAGCACGACGAGGAAATCATCCGG
GGCCAGGTGTTCTTCCGGCAGCGCGTGAGCAGCGAGTGCCAGCATCTGAT
TAGATGGTGCCTGGCCCTGAGGCCAAGTGATAGACCCACCTTCGAGGAAA
TCCAGAACCACCCCTGGATGCAGGACGTGCTGCTGCCTCAGGAAACCGCC
GAGATCCACCTGCACAGCCTGAGCCCTGGCCCTAGCAAGCACCACCACCA
TCACCACTGATGA
>NM_006875 (PIM2) optimized
ATGCTGACCAAGCCTCTGCAGGGACCTCCTGCCCCTCCTGGCACCCCTAC
CCCTCCTCCAGGCGGCAAGGACAGAGAGGCCTTCGAGGCCGAGTACAGAC
TGGGCCCTCTGCTGGGCAAGGGCGGCTTTGGCACCGTGTTCGCCGGCCAC
AGGCTGACCGATCGGCTGCAGGTGGCCATCAAGGTGATCCCCCGGAACAG
AGTGCTGGGCTGGTCACCCCTGAGCGACAGCGTGACCTGCCCTCTGGAAG
TGGCCCTGCTGTGGAAAGTGGGAGCCGGCGGAGGACACCCTGGCGTGATC
CGGCTGCTGGACTGGTTCGAGACACAGGAAGGCTTCATGCTGGTCCTGGA
AAGACCCCTGCCCGCCCAGGACCTGTTCGACTACATCACCGAGAAGGGAC
CTCTGGGCGAGGGACCCAGCAGATGCTTCTTCGGCCAGGTGGTGGCCGCC
ATCCAGCACTGTCACAGCAGAGGCGTGGTGCACCGGGACATCAAGGACGA
GAACATCCTGATCGACCTGCGGAGAGGCTGCGCCAAGCTGATCGACTTCG
GCAGCGGAGCCCTGCTGCACGACGAGCCCTACACCGACTTCGACGGCACC
AGAGTGTACAGCCCCCCTGAGTGGATCAGCCGGCACCAGTATCACGCCCT
GCCTGCCACAGTGTGGAGCCTGGGCATCCTGCTGTACGACATGGTGTGCG
GCGACATCCCTTTCGAGCGGGACCAGGAAATCCTGGAAGCCGAGCTGCAC
TTCCCTGCCCACGTGAGCCCTGACTGCTGCGCCCTGATCAGAAGATGCCT
GGCCCCCAAGCCCAGCAGCAGACCCAGCCTGGAAGAGATCCTGCTGGACC
CCTGGATGCAGACCCCAGCCGAGGACGTGCCCCTGAACCCTAGCAAAGGC
GGACCTGCCCCACTGGCTTGGAGCCTGCTGCCCCACCACCACCATCACCA
CTGATGA
>NM_001001852 (PIM3) optimized
ATGCTGCTGTCCAAGTTCGGCAGCCTGGCCCACCTGTGCGGCCCTGGCGG
AGTGGATCACCTGCCCGTGAAGATCCTGCAGCCCGCCAAGGCCGACAAAG
AGAGCTTCGAGAAGGCCTACCAGGTGGGCGCCGTGCTGGGAAGCGGCGGC
TTTGGCACAGTGTACGCCGGCAGCAGAATCGCCGATGGCCTGCCCGTGGC
CGTGAAGCACGTGGTGAAAGAACGGGTGACCGAGTGGGGATCTCTGGGCG
GAGCCACCGTGCCCCTGGAAGTGGTGCTGCTGCGGAAAGTGGGAGCCGCT
GGCGGAGCCAGAGGCGTGATCCGGCTGCTGGACTGGTTCGAGAGGCCCGA
CGGCTTCCTGCTGGTGCTGGAAAGACCCGAGCCCGCCCAGGACCTGTTCG
ACTTCATCACCGAGAGAGGCGCCCTGGACGAGCCCCTGGCCAGACGGTTC
TTTGCTCAGGTGCTGGCCGCCGTGAGACACTGTCACAGCTGCGGCGTGGT
GCACCGGGACATCAAGGACGAGAACCTGCTGGTCGACCTGAGAAGCGGCG
AGCTGAAGCTGATCGACTTCGGCAGCGGAGCCCTGCTGAAGGACACCGTG
TACACCGACTTCGACGGCACCAGAGTGTACAGCCCCCCTGAGTGGATCAG
ATACCACCGCTACCACGGCAGATCCGCCACAGTGTGGAGCCTGGGCGTGC
TGCTGTACGACATGGTGTGCGGCGACATCCCTTTCGAGCAGGACGAGGAA
ATCCTGCGGGGCAGACTGCTGTTCAGGCGGAGAGTGAGCCCCGAGTGCCA
GCAGCTGATCCGGTGGTGCCTGAGCCTGAGGCCCAGCGAGAGGCCCTCTC
TGGATCAGATCGCCGCCCACCCTTGGATGCTGGGCGCCGATGGCGGCGCT
CCTGAGAGCTGCGACCTGCGGCTGTGCACCCTGGACCCCGATGATGTGGC
CAGCACCACCTCCAGCAGCGAGAGCCTGCACCACCACCATCACCACTGAT
GA
>NM_025195 (Trb1) optimized
ATGAGAGTGGGCCCCGTGAGATCTGCCATGAGCGGCGCCTCTCAGCCTAG
AGGCCCTGCCCTGCTGTTCCCTGCCACAAGAGGCGTGCCCGCCAAGAGAC
TGCTGGACGCCGATGATGCCGCCGCTGTGGCCGCCAAGTGCCCCAGACTG
AGCGAGTGCAGCAGCCCTCCTGACTATCTGTCCCCCCCTGGGAGCCCTTG
TAGCCCTCAGCCTCCTCCTGCTGCTCCTGGAGCTGGCGGCGGAAGCGGCA
GCGCTCCTGGCCCTAGCAGGATCGCCGACTACCTGCTGCTGCCCCTGGCC
GAGAGGGAACACGTGAGCAGGGCCCTGTGCATCCACACCGGCAGAGAACT
GCGGTGCAAGGTGTTCCCCATCAAGCACTACCAGGACAAGATCCGGCCCT
ACATCCAGCTGCCCAGCCACAGCAACATCACCGGCATCGTGGAGGTGATC
CTGGGCGAGACAAAGGCCTACGTGTTCTTCGAGAAGGACTTCGGCGACAT
GCACAGCTACGTGCGGAGCCGGAAGCGGCTGAGAGAGGAAGAGGCCGCCA
GGCTGTTCAAGCAGATCGTGAGCGCCGTGGCCCACTGTCACCAGAGCGCC
ATCGTGCTGGGCGACCTGAAGCTGCGGAAGTTCGTGTTCAGCACCGAGGA
ACGGACCCAGCTGCGGCTGGAAAGCCTGGAAGATACCCACATCATGAAGG
GCGAGGACGACGCCCTGAGCGATAAGCACGGCTGCCCCGCCTACGTGAGC
CCCGAGATCCTGAACACCACCGGCACCTACTCTGGCAAGGCCGCCGATGT
GTGGAGCCTGGGCGTGATGCTGTACACCCTGCTGGTCGGCAGATACCCCT
TCCACGACAGCGACCCCAGCGCCCTGTTCAGCAAGATCAGACGGGGCCAG
TTCTGCATCCCCGAGCACATCAGCCCCAAGGCCCGGTGCCTGATCAGAAG
CCTGCTGCGGAGAGAGCCCAGCGAGAGACTGACCGCCCCTGAGATTCTGC
TGCACCCCTGGTTCGAGAGCGTGCTGGAACCCGGCTACATCGACAGCGAG
ATCGGCACCAGCGACCAGATCGTGCCCGAGTACCAGGAAGATAGCGACAT
CAGCAGCTTTTTCTGCCACCACCACCATCACCACTGATGA
>NM_004972 (JAK2) optimized
ATGGGCATGGCCTGCCTGACCATGACCGAGATGGAAGGCACCAGCACCAG
CAGCATCTACCAGAACGGCGACATCAGCGGCAACGCCAACAGCATGAAGC
AGATCGACCCCGTGCTGCAGGTGTACCTGTACCACAGCCTGGGCAAGAGC
GAGGCCGACTACCTGACCTTCCCCAGCGGCGAGTACGTGGCCGAGGAAAT
CTGTATCGCCGCCAGCAAGGCCTGCGGCATCACCCCCGTGTACCACAACA
TGTTCGCCCTGATGAGCGAGACAGAGCGGATCTGGTATCCCCCCAACCAC
GTGTTCCACATCGACGAGAGCACCCGGCACAACGTGCTGTACCGGATTCG
GTTCTACTTCCCCCGGTGGTACTGCAGCGGCAGCAACCGGGCCTACCGGC
ACGGCATCAGCAGAGGCGCCGAGGCCCCCCTGCTGGACGACTTCGTGATG
AGCTACCTGTTCGCCCAGTGGCGGCACGATTTCGTGCACGGCTGGATCAA
GGTGCCCGTGACCCACGAGACACAGGAAGAGTGCCTGGGGATGGCCGTGC
TGGACATGATGCGGATCGCCAAAGAGAACGACCAGACCCCCCTGGCCATC
TACAACAGCATCAGCTACAAGACCTTTCTGCCCAAGTGCATCCGGGCCAA
GATCCAGGACTACCACATCCTGACCCGGAAGCGGATTCGGTACAGGTTCC
GGCGGTTCATCCAGCAGTTCAGCCAGTGCAAGGCCACAGCCCGGAATCTG
AAGCTGAAGTACCTGATCAACCTGGAAACCCTGCAGAGCGCCTTCTACAC
CGAGAAGTTCGAGGTGAAAGAGCCCGGCAGCGGCCCCTCCGGCGAAGAGA
TCTTCGCCACCATCATCATCACCGGCAACGGCGGCATCCAGTGGAGCCGG
GGCAAGCACAAAGAGAGCGAGACACTGACCGAGCAGGACCTGCAGCTGTA
CTGCGACTTCCCCAACATCATCGACGTGAGCATCAAGCAGGCCAACCAGG
AAGGCAGCAACGAGAGCCGGGTGGTGACCATCCACAAGCAGGACGGCAAG
AACCTGGAAATCGAGCTGTCCAGCCTGCGGGAGGCCCTGAGCTTCGTGAG
CCTGATCGACGGCTACTACCGGCTGACCGCCGACGCCCACCACTACCTGT
GCAAAGAGGTGGCCCCTCCCGCCGTGCTGGAAAACATCCAGAGCAACTGC
CACGGCCCCATCAGCATGGACTTCGCCATCAGCAAGCTGAAGAAGGCCGG
CAACCAGACCGGCCTGTACGTGCTGCGGTGCAGCCCCAAGGACTTCAACA
AGTACTTCCTGACCTTCGCCGTGGAGCGGGAGAACGTGATCGAGTACAAG
CACTGCCTGATCACCAAGAACGAGAACGAGGAATACAACCTGAGCGGCAC
CAAGAAGAACTTCAGCAGCCTGAAGGACCTGCTGAACTGCTACCAGATGG
AAACCGTGCGGAGCGACAACATCATCTTCCAGTTCACCAAGTGCTGCCCC
CCCAAGCCCAAGGACAAGAGCAACCTGCTGGTGTTCCGGACCAACGGCGT
GAGCGACGTGCCCACCTCCCCCACCCTGCAGCGGCCCACCCACATGAACC
AGATGGTGTTCCACAAGATCCGGAACGAGGACCTGATCTTCAACGAGTCT
CTGGGCCAGGGCACCTTCACCAAGATCTTCAAGGGCGTGCGGCGGGAAGT
GGGCGACTACGGCCAGCTGCACGAGACAGAGGTGCTGCTGAAGGTGCTGG
ACAAGGCCCACCGGAACTACAGCGAGAGCTTCTTCGAGGCCGCCAGCATG
ATGAGCAAGCTGTCCCACAAGCACCTGGTGCTGAACTACGGCGTGTGCGT
GTGCGGCGACGAGAACATCCTGGTGCAGGAATTCGTCAAGTTCGGCAGCC
TGGACACCTACCTGAAGAAGAACAAGAACTGCATCAACATCCTGTGGAAG
CTGGAAGTGGCCAAGCAGCTGGCCTGGGCCATGCACTTTCTGGAAGAGAA
CACCCTGATCCACGGCAACGTGTGCGCCAAGAATATCCTGCTGATCCGGG
AAGAGGACAGAAAGACCGGCAACCCCCCCTTCATCAAGCTGTCCGACCCC
GGCATCTCCATCACCGTGCTGCCTAAGGACATCCTGCAGGAACGGATCCC
TTGGGTCCCCCCTGAGTGCATCGAGAACCCCAAGAACCTGAACCTGGCCA
CCGACAAGTGGAGCTTCGGCACCACCCTGTGGGAGATCTGCAGCGGCGGA
GACAAGCCCCTGAGCGCCCTGGACAGCCAGCGGAAGCTGCAGTTCTACGA
GGATCGGCACCAGCTGCCTGCCCCCAAGTGGGCCGAGCTGGCCAACCTGA
TCAATAACTGCATGGACTACGAGCCCGACTTCCGGCCCAGCTTCCGGGCC
ATCATCCGGGACCTGAACAGCCTGTTCACCCCCGACTACGAGCTGCTGAC
CGAGAACGACATGCTGCCCAACATGCGGATCGGCGCCCTGGGCTTCAGCG
GCGCCTTCGAGGACCGGGACCCCACCCAGTTCGAGGAACGGCACCTGAAG
TTTCTGCAGCAGCTGGGCAAGGGCAACTTCGGCAGCGTGGAGATGTGCAG
ATACGACCCCCTGCAGGACAACACCGGCGAGGTGGTGGCCGTGAAGAAGC
TGCAGCACAGCACCGAGGAACACCTGCGGGACTTCGAGCGGGAGATCGAG
ATCCTGAAGAGCCTGCAGCACGACAACATCGTGAAGTACAAGGGCGTGTG
CTACAGCGCCGGCAGAAGAAATCTGAAGCTGATCATGGAATACCTGCCCT
ACGGCAGCCTGAGGGACTACCTGCAGAAACACAAAGAGCGGATCGACCAC
ATCAAGCTGCTGCAGTACACCAGCCAGATCTGCAAGGGCATGGAATATCT
GGGCACCAAGCGGTACATCCACCGGGATCTGGCCACCCGGAATATCCTGG
TGGAGAACGAGAATCGGGTGAAGATCGGCGACTTCGGCCTGACCAAGGTG
CTGCCACAGGACAAAGAATACTACAAGGTGAAAGAACCTGGCGAGAGCCC
CATCTTTTGGTACGCCCCCGAGAGCCTGACCGAGAGCAAGTTCAGCGTGG
CCAGCGACGTGTGGTCCTTCGGCGTGGTGCTGTACGAGCTGTTCACCTAC
ATCGAGAAGAGCAAGAGCCCCCCTGCCGAGTTCATGCGGATGATCGGCAA
CGACAAGCAGGGCCAGATGATCGTGTTCCACCTGATCGAACTGCTGAAGA
ACAACGGCCGGCTGCCCAGACCCGACGGCTGCCCCGACGAGATCTACATG
ATCATGACCGAGTGCTGGAACAACAACGTGAACCAGCGGCCCTCCTTCAG
GGACCTGGCACTGCGGGTGGACCAGATTCGGGACAATATGGCTGGCCACC
ACCACCATCACCACTGATGA
>NM_002110 (HCK) optimized
ATGGGCGGCAGAAGCAGCTGCGAGGACCCCGGCTGCCCCAGAGATGAGGA
AAGGGCCCCCAGGATGGGCTGCATGAAGAGCAAGTTTCTGCAGGTGGGCG
GCAACACCTTCAGCAAGACCGAGACAAGCGCCAGCCCCCACTGCCCTGTG
TACGTGCCCGACCCCACCTCTACCATCAAGCCTGGCCCCAACAGCCACAA
CAGCAACACCCCCGGCATCAGAGAGGCCGGCAGCGAGGACATCATCGTGG
TGGCCCTGTACGACTACGAGGCCATCCACCACGAGGACCTGAGCTTCCAG
AAAGGCGACCAGATGGTGGTGCTGGAAGAGTCCGGCGAGTGGTGGAAGGC
CAGAAGCCTGGCCACCCGGAAAGAGGGCTACATCCCCAGCAACTACGTGG
CCCGGGTGGACAGCCTGGAAACCGAGGAATGGTTCTTCAAGGGCATCAGC
CGGAAGGACGCCGAAAGACAGCTGCTGGCCCCTGGCAACATGCTGGGCAG
CTTCATGATCCGGGACAGCGAGACAACCAAGGGCAGCTACAGCCTGAGCG
TGCGGGACTACGACCCCAGACAGGGCGACACCGTGAAGCACTACAAGATC
CGGACCCTGGACAACGGCGGCTTCTACATCAGCCCCAGAAGCACCTTTAG
CACCCTGCAGGAACTGGTCGACCACTACAAGAAGGGCAACGACGGCCTGT
GCCAGAAACTGAGCGTGCCCTGCATGAGCAGCAAGCCTCAGAAGCCCTGG
GAGAAGGACGCCTGGGAGATCCCTCGGGAGAGCCTGAAGCTGGAAAAGAA
GCTGGGAGCCGGCCAGTTCGGAGAAGTGTGGATGGCCACCTACAACAAGC
ACACCAAGGTGGCCGTGAAAACCATGAAGCCCGGCAGCATGAGCGTGGAG
GCCTTTCTGGCCGAGGCCAACGTGATGAAAACCCTGCAGCACGACAAGCT
GGTGAAGCTGCACGCCGTGGTGACCAAAGAGCCCATCTACATCATCACCG
AGTTCATGGCCAAGGGCTCCCTGCTGGACTTCCTGAAGAGCGACGAGGGC
AGCAAGCAGCCCCTGCCCAAGCTGATCGACTTCAGCGCCCAGATCGCCGA
GGGCATGGCCTTCATCGAGCAGCGGAACTACATCCACCGGGACCTGAGGG
CCGCCAATATCCTGGTGTCCGCCAGCCTGGTGTGCAAGATCGCCGACTTC
GGCCTGGCCAGGGTGATCGAGGACAACGAGTACACCGCCAGAGAGGGCGC
CAAGTTCCCCATCAAGTGGACCGCCCCTGAGGCCATCAACTTCGGCAGCT
TCACCATCAAGAGCGACGTGTGGAGCTTCGGCATCCTGCTGATGGAAATC
GTGACCTACGGCCGGATCCCCTACCCCGGCATGAGCAACCCCGAGGTGAT
CAGAGCCCTGGAACGGGGCTACAGGATGCCCAGACCCGAGAACTGCCCCG
AGGAACTGTACAACATCATGATGAGATGCTGGAAGAACCGGCCCGAGGAA
CGGCCCACCTTCGAGTACATCCAGAGCGTGCTGGACGACTTCTACACCGC
CACCGAGAGCCAGTACCAGCAGCAGCCCCACCACCACCATCACCACTGAT
GA
>NM_005356 (LCK) optimized
ATGGGCTGCGGCTGTAGCAGCCACCCCGAGGACGACTGGATGGAAAACAT
CGACGTGTGCGAGAACTGCCACTACCCCATCGTGCCCCTGGATGGCAAGG
GCACCCTGCTGATCAGAAACGGCAGCGAAGTGCGGGACCCCCTGGTGACC
TACGAGGGCAGCAACCCTCCTGCCAGCCCCCTGCAGGACAACCTGGTGAT
CGCCCTGCACAGCTACGAGCCCAGCCACGACGGCGACCTGGGCTTTGAGA
AGGGCGAGCAGCTGCGGATCCTGGAACAGAGCGGCGAGTGGTGGAAGGCC
CAGAGCCTGACCACCGGCCAGGAAGGCTTCATCCCCTTCAACTTCGTGGC
CAAGGCCAACAGCCTGGAACCCGAGCCCTGGTTTTTCAAGAATCTGAGCC
GGAAGGACGCCGAAAGACAGCTGCTGGCCCCTGGCAACACCCACGGCAGC
TTTCTGATCCGGGAGAGCGAGAGCACAGCCGGCAGCTTCAGCCTGAGCGT
GCGGGACTTCGACCAGAACCAGGGCGAGGTGGTGAAGCACTACAAGATCC
GGAACCTGGACAACGGCGGCTTCTACATCAGCCCCCGGATCACCTTTCCT
GGACTGCACGAACTCGTGCGGCACTACACCAATGCCAGCGACGGCCTGTG
CACCAGACTGAGCAGGCCCTGCCAGACCCAGAAGCCCCAGAAACCTTGGT
GGGAGGACGAGTGGGAGGTGCCACGGGAGACACTGAAACTGGTGGAGCGG
CTGGGAGCCGGCCAGTTCGGCGAAGTGTGGATGGGCTACTACAACGGCCA
CACCAAGGTGGCCGTGAAGAGCCTGAAGCAGGGCAGCATGAGCCCCGATG
CCTTTCTGGCCGAGGCCAACCTGATGAAGCAGCTGCAGCACCAGAGACTG
GTGCGGCTGTACGCCGTGGTGACCCAGGAACCCATCTACATCATCACCGA
GTACATGGAAAACGGCAGCCTGGTGGACTTCCTGAAAACCCCCAGCGGCA
TCAAGCTGACCATCAACAAGCTGCTGGACATGGCCGCCCAGATTGCCGAG
GGCATGGCCTTCATCGAGGAACGGAACTACATCCACCGGGACCTGAGAGC
CGCCAACATTCTGGTGTCCGACACCCTGAGCTGCAAGATCGCCGACTTCG
GCCTGGCCCGGCTGATCGAGGACAACGAGTACACCGCCAGAGAGGGCGCC
AAGTTCCCCATCAAGTGGACCGCCCCTGAGGCCATCAACTACGGCACCTT
CACCATCAAGAGCGACGTGTGGAGCTTCGGCATCCTGCTGACCGAGATCG
TGACCCACGGCCGGATCCCTTACCCCGGCATGACCAACCCCGAGGTGATC
CAGAATCTGGAACGGGGCTACAGGATGGTGCGGCCCGACAACTGCCCCGA
GGAACTGTACCAGCTGATGCGGCTGTGCTGGAAAGAGAGGCCCGAGGACC
GGCCCACCTTCGACTACCTGCGGAGCGTGCTGGAAGATTTCTTCACCGCC
ACCGAGGGCCAGTATCAGCCCCAGCCCCACCACCATCACCACCACTGATG
A
>NM_002019 (FLT1) optimized
ATGGTGTCCTACTGGGACACCGGCGTGCTGCTGTGCGCCCTGCTGTCTTG
TCTGCTGCTCACTGGCTCTAGCAGCGGCAGCAAGCTGAAGGACCCCGAGC
TGTCCCTGAAGGGCACCCAGCACATCATGCAGGCCGGCCAGACCCTGCAC
CTGCAGTGTAGAGGCGAGGCCGCCCACAAGTGGAGCCTGCCCGAGATGGT
GTCCAAAGAGAGCGAGCGGCTCTCCATCACCAAGAGCGCCTGCGGCCGGA
ACGGCAAGCAGTTCTGCAGCACCCTGACCCTGAACACCGCCCAGGCCAAC
CACACCGGCTTCTACAGCTGCAAGTACCTGGCCGTGCCCACCTCCAAGAA
GAAAGAGACAGAGAGCGCCATCTACATCTTCATCAGCGACACCGGCAGGC
CCTTCGTGGAGATGTACAGCGAGATCCCCGAGATCATCCACATGACCGAG
GGCCGGGAGCTGGTGATCCCTTGCAGGGTGACCAGCCCCAACATCACCGT
GACACTGAAGAAGTTCCCCCTGGACACCCTGATCCCCGACGGCAAGCGGA
TCATCTGGGACAGCCGGAAGGGCTTCATCATCAGCAACGCCACCTACAAA
GAGATCGGCCTGCTGACCTGCGAGGCCACCGTGAACGGCCACCTGTACAA
GACCAACTACCTGACCCACCGGCAGACCAACACCATCATCGACGTGCAGA
TCAGTACCCCCAGGCCCGTGAAGCTGCTGAGAGGCCACACCCTGGTGCTG
AACTGCACCGCCACCACCCCCCTGAATACCCGGGTGCAGATGACCTGGTC
CTACCCCGACGAGAAGAACAAGCGGGCCAGCGTGCGGAGAAGGATCGACC
AGAGCAACAGCCACGCCAACATCTTCTACAGCGTGCTGACCATCGACAAG
ATGCAGAACAAGGACAAGGGCCTGTACACCTGCAGAGTGCGGAGCGGCCC
CAGCTTCAAGAGCGTGAACACCAGCGTGCACATCTACGACAAGGCCTTTA
TCACCGTGAAGCACCGGAAGCAGCAGGTGCTGGAAACCGTGGCCGGCAAG
CGGTCCTACAGACTGAGCATGAAGGTGAAAGCCTTCCCCAGCCCCGAGGT
GGTGTGGCTGAAGGATGGCCTGCCCGCTACCGAGAAGAGCGCCAGATACC
TGACCCGGGGCTACAGCCTGATCATCAAGGACGTGACCGAAGAGGACGCC
GGCAACTACACCATCCTGCTGTCTATCAAGCAGAGCAACGTGTTCAAGAA
CCTGACCGCCACCCTGATCGTGAACGTGAAGCCCCAGATCTACGAGAAAG
CCGTGAGCAGCTTCCCCGACCCTGCCCTGTACCCTCTGGGCAGCCGGCAG
ATCCTGACCTGTACCGCCTACGGCATCCCCCAGCCCACCATCAAGTGGTT
CTGGCACCCCTGCAACCACAACCACAGCGAGGCCAGATGCGACTTCTGCA
GCAACAACGAAGAGAGCTTCATCCTGGACGCCGACAGCAACATGGGCAAC
CGGATCGAGAGCATCACCCAGCGGATGGCCATCATCGAGGGCAAGAACAA
GATGGCTTCCACACTGGTGGTGGCTGACAGCCGGATCAGCGGCATCTACA
TTTGTATCGCCAGCAACAAAGTGGGCACCGTGGGCCGGAACATCAGCTTC
TACATCACCGACGTGCCCAACGGCTTCCACGTGAACCTGGAAAAGATGCC
CACCGAGGGCGAGGATCTGAAGCTGTCTTGCACCGTGAACAAGTTTCTGT
ACCGGGACGTGACCTGGATCCTGCTGCGGACCGTGAATAACCGGACCATG
CACTACAGCATCAGCAAGCAGAAGATGGCCATTACCAAAGAGCACAGCAT
CACCCTGAACCTGACCATCATGAACGTGAGCCTGCAGGACAGCGGCACCT
ACGCCTGCCGGGCCAGAAATGTGTACACCGGCGAGGAAATCCTGCAGAAG
AAAGAAATCACCATCCGGGACCAGGAAGCCCCCTACCTGCTGAGGAACCT
GAGCGACCACACCGTGGCCATTAGCAGCAGCACCACCCTGGACTGCCACG
CTAATGGAGTGCCCGAGCCTCAGATCACCTGGTTCAAGAACAACCACAAG
ATCCAGCAGGAACCCGGCATCATCCTGGGCCCTGGCAGCTCTACCCTGTT
CATCGAGCGGGTGACCGAGGAAGATGAGGGCGTGTACCACTGCAAGGCCA
CCAACCAGAAAGGCAGCGTGGAGAGCAGCGCCTACCTGACCGTGCAGGGC
ACCAGCGACAAGAGCAACCTGGAACTGATCACCCTGACATGCACCTGCGT
GGCCGCCACACTGTTTTGGCTGCTGCTGACCCTGCTGATCCGGAAGATGA
AGAGAAGCTCTAGCGAGATCAAGACCGATTACCTGAGCATCATCATGGAC
CCCGATGAGGTGCCCCTGGACGAGCAGTGCGAGAGACTGCCCTACGACGC
CAGCAAGTGGGAGTTCGCCCGGGAGAGGCTGAAGCTGGGCAAGTCTCTGG
GCAGAGGCGCCTTCGGAAAGGTGGTGCAGGCCAGCGCCTTCGGCATCAAG
AAGAGCCCCACCTGCAGGACCGTGGCCGTGAAAATGCTGAAAGAGGGCGC
CACCGCCAGCGAGTACAAGGCCCTGATGACCGAGCTGAAGATCCTGACAC
ACATCGGCCACCACCTGAACGTGGTGAACCTGCTGGGCGCCTGTACAAAG
CAGGGCGGACCTCTGATGGTGATCGTGGAGTACTGCAAGTACGGCAACCT
GAGCAATTACCTGAAGAGCAAGCGGGACCTGTTCTTCCTGAACAAGGACG
CCGCCCTGCACATGGAACCCAAGAAAGAAAAGATGGAACCTGGCCTGGAA
CAGGGCAAGAAGCCCCGGCTGGACAGCGTGACCAGCAGCGAGTCCTTCGC
CAGCAGCGGCTTCCAGGAAGATAAGAGCCTGAGCGACGTGGAGGAAGAAG
AGGACAGCGACGGCTTTTACAAAGAACCCATCACAATGGAAGATCTGATC
AGCTACAGCTTCCAGGTGGCCAGGGGCATGGAATTTCTGAGCAGCCGGAA
GTGCATCCACAGGGACCTGGCCGCTAGGAACATTCTGCTGTCCGAGAACA
ATGTGGTGAAGATCTGCGACTTCGGCCTGGCCCGGGACATCTACAAGAAC
CCCGACTACGTGCGGAAGGGCGACACCAGACTGCCCCTGAAGTGGATGGC
CCCCGAGAGCATCTTCGACAAGATCTACAGCACCAAGTCCGACGTGTGGA
GCTACGGGGTGCTGCTGTGGGAGATCTTCAGCCTGGGCGGCAGCCCCTAC
CCTGGCGTGCAGATGGACGAGGACTTCTGCTCCAGGCTGCGGGAGGGCAT
GAGAATGAGAGCCCCCGAGTACAGCACCCCCGAGATCTACCAGATCATGC
TGGACTGCTGGCACCGGGATCCCAAAGAGCGGCCCAGGTTCGCCGAACTG
GTGGAGAAACTGGGAGACCTGCTGCAGGCCAACGTGCAGCAGGACGGCAA
GGACTACATCCCCATCAACGCCATCCTGACCGGCAACAGCGGCTTCACCT
ACTCCACCCCCGCCTTCAGCGAGGACTTTTTCAAAGAGAGCATCAGCGCC
CCCAAGTTCAACAGCGGCAGCTCCGACGACGTGAGATACGTGAACGCCTT
CAAGTTCATGAGCCTGGAACGGATCAAGACCTTCGAGGAACTGCTGCCCA
ACGCCACAAGCATGTTCGACGACTACCAGGGCGACAGCAGCACACTGCTG
GCTAGCCCCATGCTGAAGCGGTTCACCTGGACCGACTCCAAGCCCAAGGC
CAGCCTGAAGATCGACCTGCGGGTGACCTCCAAGTCCAAAGAGTCCGGAC
TGTCCGACGTGAGCAGGCCCAGCTTCTGCCACAGCAGCTGCGGCCACGTG
TCTGAGGGCAAGCGGAGGTTCACCTACGACCACGCCGAGCTGGAACGGAA
GATCGCCTGCTGCAGCCCCCCTCCCGACTACAACAGCGTGGTGCTGTATT
CTACACCCCCCATCCACCACCACCATCACCACTGATGA
>NM_002755 (MAP2K1) optimized
ATGCCCAAGAAGAAGCCCACCCCCATCCAGCTGAACCCTGCCCCTGACGG
CAGCGCCGTGAATGGCACCAGCAGCGCCGAGACAAACCTGGAAGCCCTGC
AGAAGAAGCTGGAAGAGCTGGAACTGGACGAGCAGCAGCGGAAGCGGCTG
GAAGCCTTCCTGACCCAGAAACAGAAAGTGGGCGAGCTGAAGGACGACGA
CTTCGAGAAGATCAGCGAGCTGGGAGCCGGAAACGGCGGCGTGGTGTTCA
AGGTGTCCCACAAGCCCAGCGGCCTGGTGATGGCCCGGAAGCTGATCCAC
CTGGAAATCAAGCCCGCCATCCGGAACCAGATCATCCGGGAGCTGCAGGT
GCTGCACGAGTGCAACAGCCCCTACATCGTGGGCTTCTACGGCGCCTTCT
ACAGCGACGGCGAGATCAGCATCTGCATGGAACACATGGACGGCGGCAGC
CTGGACCAGGTGCTGAAGAAGGCCGGCAGGATCCCTGAGCAGATCCTGGG
CAAGGTGTCCATTGCCGTGATCAAGGGCCTGACCTACCTGCGGGAGAAGC
ACAAGATCATGCACCGGGACGTGAAGCCCAGCAACATCCTGGTGAACAGC
AGGGGCGAGATCAAGCTGTGCGACTTCGGCGTGAGCGGACAGCTGATTGA
CTCTATGGCCAACAGCTTCGTGGGCACCCGGTCCTACATGAGCCCCGAGA
GGCTGCAGGGCACCCACTACAGCGTGCAGAGCGACATCTGGTCTATGGGC
CTGAGCCTGGTGGAGATGGCCGTGGGCAGATACCCCATCCCCCCTCCCGA
CGCCAAAGAACTGGAACTGATGTTCGGGTGCCAGGTGGAGGGCGACGCCG
CCGAAACCCCCCCTAGACCCAGAACCCCCGGCAGACCTCTGAGCAGCTAC
GGCATGGACAGCAGGCCCCCTATGGCCATCTTCGAGCTGCTGGACTACAT
CGTGAACGAGCCCCCTCCTAAGCTGCCCTCCGGAGTGTTCAGCCTCGAAT
TTCAGGACTTCGTGAACAAGTGCCTGATCAAGAACCCCGCCGAGAGGGCC
GATCTGAAGCAGCTGATGGTGCACGCCTTCATCAAGCGGAGCGACGCCGA
GGAAGTGGACTTCGCCGGATGGCTGTGTAGCACCATCGGCCTGAACCAGC
CCAGCACACCTACACATGCCGCTGGAGTGCACCACCACCATCACCACTGA
TGA
>NM_004073 (PLK3) optimized
ATGGAACCCGCCGCTGGCTTCCTGAGCCCCAGGCCTTTTCAGAGAGCCGC
CGCTGCCCCTGCCCCCCCTGCCGGCCCTGGCCCCCCTCCTAGCGCCCTGA
GAGGCCCCGAACTGGAAATGCTGGCCGGCCTGCCTACCTCTGACCCCGGC
AGGCTGATCACCGACCCCAGAAGCGGCAGGACCTACCTGAAGGGCAGGCT
GCTGGGCAAGGGCGGCTTCGCCAGATGCTACGAGGCCACCGACACAGAGA
CAGGCAGCGCCTACGCCGTGAAGGTGATCCCCCAGAGCAGAGTGGCCAAG
CCCCACCAGAGAGAGAAGATCCTGAACGAGATCGAGCTGCACCGGGACCT
GCAGCACCGGCACATCGTGCGGTTCAGCCACCACTTCGAGGACGCCGACA
ACATCTACATCTTTCTGGAACTGTGCAGCCGGAAGAGCCTGGCCCACATC
TGGAAGGCCCGGCACACCCTGCTGGAACCCGAAGTGCGGTACTACCTGCG
GCAGATCCTGAGCGGCCTGAAGTACCTGCACCAGCGGGGCATCCTGCACA
GGGATCTGAAGCTGGGCAACTTCTTCATCACCGAGAACATGGAACTGAAA
GTGGGCGACTTCGGCCTGGCCGCCAGACTGGAACCCCCCGAGCAGCGGAA
GAAAACCATCTGCGGCACCCCCAACTATGTGGCCCCCGAGGTGCTGCTGA
GACAGGGCCACGGCCCTGAGGCCGATGTGTGGAGCCTGGGCTGCGTGATG
TACACACTGCTGTGCGGCAGCCCCCCTTTCGAGACAGCCGACCTGAAAGA
AACCTACCGGTGCATCAAGCAGGTGCACTACACCCTGCCTGCCAGCCTGT
CTCTGCCCGCTCGCCAGCTGCTCGCTGCCATCCTGAGAGCCAGCCCCAGA
GACAGACCCAGCATCGACCAGATCCTGCGGCACGACTTCTTCACCAAGGG
CTACACACCCGACAGGCTGCCCATCAGCAGCTGCGTGACCGTGCCCGACC
TGACCCCCCCTAACCCCGCCAGATCCCTGTTCGCCAAGGTGACCAAGAGC
CTGTTCGGCCGGAAGAAGAAGAGCAAGAACCACGCCCAGGAAAGGGACGA
AGTCTCCGGCCTGGTGTCTGGCCTGATGAGGACCAGCGTGGGCCACCAGG
ATGCCAGACCTGAAGCCCCTGCCGCCTCTGGACCTGCCCCTGTGAGCCTG
GTGGAGACAGCCCCCGAGGATAGCAGCCCTAGAGGCACACTGGCCAGCAG
CGGCGACGGCTTTGAGGAAGGCCTGACCGTGGCCACAGTGGTGGAGTCTG
CCCTGTGCGCCCTGCGGAACTGTATCGCCTTCATGCCCCCTGCCGAGCAG
AATCCTGCCCCTCTGGCCCAGCCTGAACCCCTGGTCTGGGTGTCCAAGTG
GGTGGACTACAGCAACAAGTTCGGCTTCGGCTACCAGCTGTCCTCTCGGA
GGGTGGCCGTGCTGTTCAACGACGGCACCCACATGGCCCTGAGCGCCAAC
AGAAAGACCGTGCACTACAACCCCACCTCCACCAAGCACTTCAGCTTCAG
CGTGGGCGCTGTGCCCAGAGCCCTGCAGCCTCAGCTGGGCATTCTGCGGT
ACTTCGCCAGCTACATGGAACAGCACCTGATGAAGGGCGGCGACCTGCCT
AGCGTGGAGGAAGTGGAGGTGCCAGCCCCTCCCCTGCTGCTGCAGTGGGT
GAAAACCGACCAGGCCCTGCTGATGCTGTTCTCCGATGGCACCGTGCAGG
TCAACTTCTACGGCGACCACACCAAGCTGATCCTGTCCGGCTGGGAGCCC
CTGCTGGTGACCTTCGTGGCCCGGAACAGAAGCGCCTGCACCTACCTGGC
CAGCCACCTGAGGCAGCTCGGATGCTCCCCCGACCTGAGACAGCGGCTGA
GATACGCCCTGCGGCTGCTGAGAGACAGAAGCCCTGCCCACCACCACCAT
CACCACTGATGA
>NM_002745 (Erk2) optimized
ATGGCCGCTGCCGCCGCTGCTGGCGCTGGCCCCGAGATGGTGCGGGGCCA
GGTGTTCGACGTGGGCCCCAGGTACACCAACCTGAGCTACATCGGCGAGG
GCGCCTACGGCATGGTGTGCAGCGCCTACGACAACGTGAACAAAGTGCGG
GTGGCCATCAAGAAGATCAGCCCCTTCGAGCACCAGACCTACTGCCAGCG
GACCCTGCGGGAGATCAAGATCCTGCTGCGGTTCCGGCACGAGAACATCA
TCGGCATCAACGACATCATCAGGGCCCCCACCATCGAGCAGATGAAGGAC
GTGTACATCGTGCAGGACCTGATGGAAACCGACCTGTACAAGCTGCTGAA
AACCCAGCACCTGAGCAACGACCACATCTGCTACTTTCTGTACCAGATCC
TGCGGGGCCTGAAGTACATCCACAGCGCCAACGTGCTGCACAGGGACCTG
AAGCCCAGCAACCTGCTGCTGAACACCACCTGCGACCTGAAGATCTGCGA
CTTCGGCCTGGCCAGAGTGGCCGACCCCGATCACGACCACACCGGCTTTC
TGACCGAGTACGTGGCCACCAGGTGGTACAGAGCCCCCGAGATCATGCTG
AACAGCAAGGGCTACACCAAGAGCATCGACATCTGGTCCGTGGGCTGCAT
CCTGGCCGAGATGCTGTCCAACCGGCCCATCTTCCCCGGCAAGCACTACC
TGGACCAGCTGAACCACATCCTGGGCATTCTGGGCAGCCCCAGCCAGGAA
GATCTGAATTGCATCATCAACCTGAAGGCCCGGAACTACCTGCTGTCCCT
GCCCCACAAGAACAAGGTGCCCTGGAACCGGCTGTTCCCCAACGCCGACA
GCAAGGCCCTGGACCTGCTGGACAAGATGCTGACCTTCAACCCCCACAAG
CGGATCGAGGTGGAACAGGCCCTGGCCCACCCCTACCTGGAACAGTACTA
CGACCCCAGCGACGAGCCTATCGCCGAGGCCCCCTTCAAGTTCGACATGG
AACTGGACGACCTGCCCAAAGAGAAGCTGAAAGAGCTGATCTTCGAGGAA
ACCGCCCGGTTCCAGCCCGGCTACAGAAGCCACCACCACCATCACCACTG
ATGA
>NM_001315 (p38a) optimized
ATGAGCCAGGAACGGCCCACATTCTACAGGCAGGAACTGAACAAGACCAT
CTGGGAGGTGCCAGAGAGATACCAGAACCTGAGCCCTGTGGGCTCTGGCG
CCTACGGAAGCGTGTGCGCCGCCTTCGATACCAAGACCGGCCTGCGGGTG
GCCGTGAAGAAGCTGTCCCGGCCCTTCCAGAGCATCATCCACGCCAAGCG
GACCTACCGGGAGCTGCGGCTGCTGAAGCACATGAAGCACGAGAACGTGA
TCGGCCTGCTGGACGTGTTCACCCCCGCCAGAAGCCTGGAAGAGTTCAAC
GACGTGTACCTGGTGACCCACCTGATGGGCGCCGACCTGAACAACATCGT
GAAGTGCCAGAAGCTGACCGACGACCACGTGCAGTTTCTGATCTACCAGA
TCCTGCGGGGCCTGAAGTACATCCACAGCGCCGACATCATCCACCGGGAC
CTGAAGCCCAGCAACCTGGCCGTGAACGAGGACTGCGAGCTGAAGATCCT
GGACTTCGGCCTGGCCAGACACACCGACGACGAGATGACCGGCTACGTGG
CCACCAGATGGTACAGAGCCCCCGAGATCATGCTGAACTGGATGCACTAC
AACCAGACCGTGGACATCTGGTCCGTGGGCTGCATCATGGCCGAGCTGCT
GACCGGCAGAACCCTGTTCCCCGGCACCGACCACATCAACCAGCTGCAGC
AGATCATGAGACTGACCGGCACCCCCCCTGCCTACCTGATCAACCGGATG
CCCAGCCACGAGGCCCGGAACTACATCCAGAGCCTGACCCAGATGCCCAA
GATGAACTTCGCCAACGTGTTCATCGGCGCCAACCCCCTGGCTGTGGACC
TGCTGGAAAAGATGCTGGTGCTGGACAGCGACAAGCGGATTACAGCCGCC
CAGGCCCTGGCCCATGCCTACTTCGCCCAGTACCACGACCCCGACGATGA
GCCCGTGGCCGACCCCTACGACCAGAGCTTCGAGAGCCGGGACCTGCTGA
TCGACGAGTGGAAGTCCCTGACCTACGACGAGGTGATCAGCTTCGTGCCC
CCTCCCCTGGACCAGGAAGAGATGGAAAGCCACCACCACCATCACCACTG
ATGA
>NM_002750 (JNK1) optimized
ATGAGCCGGTCCAAGCGGGACAACAACTTCTACAGCGTGGAGATCGGCGA
CAGCACCTTCACCGTGCTGAAGAGATACCAGAACCTGAAGCCCATCGGCT
CTGGCGCCCAGGGCATCGTGTGTGCCGCCTACGACGCCATCCTGGAACGG
AACGTGGCCATCAAGAAGCTGTCCCGGCCCTTCCAGAACCAGACCCACGC
CAAGCGGGCCTACCGGGAGCTGGTGCTGATGAAGTGCGTGAACCACAAGA
ACATCATCGGCCTGCTGAACGTGTTCACCCCCCAGAAGAGCCTGGAAGAA
TTTCAGGACGTCTATATCGTGATGGAACTGATGGACGCCAACCTGTGCCA
GGTGATCCAGATGGAACTGGACCACGAGCGGATGAGCTACCTGCTGTACC
AGATGCTGTGCGGCATCAAGCACCTGCACAGCGCCGGCATCATCCACCGG
GACCTGAAGCCTAGCAACATCGTGGTGAAGAGCGACTGCACCCTGAAGAT
CCTGGACTTCGGCCTGGCCAGAACCGCCGGCACCAGCTTCATGATGACCC
CCTACGTGGTGACCCGGTACTACAGAGCCCCCGAGGTGATCCTGGGCATG
GGCTACAAAGAAAACGTGGACCTGTGGAGCGTGGGCTGCATCATGGGCGA
GATGGTGTGCCACAAGATCCTGTTCCCCGGCAGAGACTACATCGACCAGT
GGAACAAGGTGATCGAGCAGCTGGGCACCCCCTGCCCCGAGTTCATGAAG
AAACTGCAGCCCACCGTGCGGACCTACGTGGAGAACCGGCCCAAGTACGC
CGGCTACAGCTTCGAGAAGCTGTTCCCCGACGTGCTGTTCCCTGCCGACA
GCGAGCACAACAAGCTGAAGGCCAGCCAGGCCAGGGACCTGCTGTCTAAG
ATGCTGGTGATCGACGCCAGCAAGCGGATCAGCGTGGACGAGGCCCTGCA
GCACCCCTACATCAACGTGTGGTACGACCCTTCTGAGGCCGAGGCCCCTC
CCCCCAAGATCCCCGACAAGCAGCTGGACGAGCGGGAGCACACCATCGAG
GAATGGAAAGAGCTGATCTACAAAGAAGTGATGGACCTGGAAGAGCGGAC
CAAGAACGGCGTGATCAGAGGCCAGCCTAGCCCTCTGGCCCAGGTGCAGC
AGCACCACCATCACCACCACTGATGA
>NM_002753 (JNK3) optimized
ATGAGCCTGCACTTTCTGTACTACTGCAGCGAGCCCACCCTGGACGTGAA
GATCGCCTTCTGCCAGGGCTTCGACAAGCAGGTGGACGTGAGCTACATTG
CCAAGCACTACAACATGAGCAAGAGCAAGGTGGACAACCAGTTCTACAGC
GTGGAAGTGGGCGACAGCACCTTCACCGTGCTGAAGAGATACCAGAACCT
GAAGCCCATCGGCTCTGGCGCCCAGGGCATCGTGTGTGCCGCCTACGACG
CCGTGCTGGACCGGAACGTGGCCATCAAGAAGCTGTCCCGGCCCTTCCAG
AACCAGACCCACGCCAAGCGGGCCTACCGGGAGCTGGTGCTGATGAAGTG
CGTGAACCACAAGAACATCATCAGCCTGCTGAACGTGTTCACCCCCCAGA
AAACCCTGGAAGAGTTCCAGGACGTGTACCTGGTGATGGAACTGATGGAC
GCCAACCTGTGCCAGGTGATCCAGATGGAACTGGACCACGAGCGGATGAG
CTACCTGCTGTACCAGATGCTGTGCGGCATCAAGCACCTGCACAGCGCCG
GCATCATCCACCGGGACCTGAAGCCTAGCAACATCGTGGTGAAGAGCGAC
TGCACCCTGAAGATCCTGGACTTCGGCCTGGCCAGAACCGCCGGCACCAG
CTTCATGATGACCCCCTACGTGGTGACCCGGTACTACAGAGCCCCCGAGG
TGATCCTGGGCATGGGCTACAAAGAAAACGTGGACATCTGGTCCGTGGGC
TGCATCATGGGCGAGATGGTGCGGCACAAGATCCTGTTCCCCGGCAGAGA
CTACATCGACCAGTGGAACAAGGTGATCGAGCAGCTGGGCACCCCCTGCC
CCGAGTTCATGAAGAAACTGCAGCCCACCGTGCGGAACTACGTGGAGAAC
CGGCCCAAGTACGCCGGCCTGACCTTCCCCAAGCTGTTCCCCGACAGCCT
GTTCCCTGCCGACAGCGAGCACAACAAGCTGAAGGCCAGCCAGGCCAGGG
ACCTGCTGTCTAAGATGCTGGTGATCGACCCCGCCAAGAGGATCAGCGTG
GACGACGCCCTGCAGCACCCCTACATCAACGTGTGGTACGACCCTGCCGA
GGTGGAAGCCCCCCCTCCCCAGATCTACGATAAGCAGCTGGACGAGCGGG
AGCACACCATCGAGGAATGGAAAGAGCTGATCTACAAAGAAGTGATGAAC
AGCGAGGAAAAGACCAAGAACGGCGTGGTGAAAGGCCAGCCTTCTCCTTC
TGCCCAGGTGCAGCAGCACCACCATCACCACCACTGATGA
>NM_001892 (CK1a) optimized
ATGGCCAGCAGCAGCGGCAGCAAGGCCGAGTTCATCGTGGGCGGCAAGTA
CAAGCTGGTGCGGAAGATCGGCAGCGGCTCCTTCGGCGACATCTACCTGG
CCATCAACATCACCAACGGCGAGGAAGTGGCCGTGAAGCTGGAAAGCCAG
AAGGCCAGGCACCCCCAGCTGCTGTACGAGAGCAAGCTGTACAAGATCCT
GCAGGGCGGCGTGGGCATCCCTCACATCCGGTGGTACGGCCAGGAAAAGG
ACTACAACGTCCTGGTGATGGACCTGCTGGGCCCTAGCCTGGAAGATCTG
TTCAACTTCTGCAGCCGGCGGTTCACCATGAAAACCGTGCTGATGCTGGC
CGACCAGATGATCAGCCGGATCGAGTACGTGCACACCAAGAACTTCATCC
ACCGGGACATCAAGCCCGACAACTTTCTGATGGGCATCGGCCGGCACTGC
AACAAGCTGTTTCTGATCGACTTCGGCCTGGCCAAGAAGTACCGGGACAA
CCGGACCAGGCAGCACATCCCTTACCGGGAGGACAAGAACCTGACCGGCA
CCGCCAGATACGCCAGCATCAACGCCCACCTGGGCATCGAGCAGAGCAGG
CGGGACGACATGGAAAGCCTGGGCTACGTGCTGATGTACTTCAACCGGAC
CTCTCTGCCTTGGCAGGGACTGAAAGCCGCCACCAAGAAGCAGAAGTACG
AGAAGATCAGCGAGAAGAAAATGAGCACCCCCGTGGAGGTGCTGTGCAAG
GGCTTCCCCGCCGAGTTCGCCATGTACCTGAACTACTGCAGGGGCCTGAG
ATTCGAGGAAGCCCCCGACTACATGTACCTGCGGCAGCTGTTCCGGATCC
TGTTCAGGACCCTGAACCACCAGTACGACTACACCTTCGACTGGACCATG
CTGAAGCAGAAGGCCGCCCAGCAGGCCGCCTCTTCCTCTGGGCAGGGGCA
GCAGGCCCAGACCCCTACCGGCAAGCAGACCGACAAGACCAAGAGCAACA
TGAAGGGCTTCCACCACCACCATCACCACTGATGA
>NM_139071 (SMARCD1) optimized
ATGGGCCCTGCTCCAGGCCAGGGCCTGTACAGATCCCCTATGCCTGGCGC
CGCTTACCCTAGACCTGGCATGCTGCCCGGCTCCAGAATGACACCCCAGG
GCCCCTCTATGGGCCCTCCTGGCTACGGCGGCAACCCTAGCGTGAGGCCT
GGACTGGCCCAGAGCGGCATGGACCAGAGCAGAAAGAGGCCTGCCCCCCA
GCAGATTCAGCAGGTGCAGCAGCAGGCCGTGCAGAACCGGAACCACAACG
CCAAGAAAAAGAAGATGGCCGACAAGATCCTGCCCCAGCGGATCAGAGAA
CTGGTGCCCGAGAGCCAGGCCTACATGGACCTGCTGGCCTTCGAGCGGAA
GCTGGACCAGACCATCATGCGGAAGCGGCTGGACATCCAGGAAGCCCTGA
AGCGGCCCATCAAGCAGAAGAGGAAGCTGCGGATCTTCATCAGCAACACC
TTCAACCCCGCCAAGAGCGACGCCGAGGATGGCGAGGGAACAGTGGCCAG
CTGGGAGCTGAGAGTGGAGGGCCGGCTGCTGGAAGATAGCGCCCTGAGCA
AGTACGACGCCACCAAGCAGAAGCGCAAGTTCAGCAGCTTCTTCAAGAGC
CTGGTGATCGAGCTGGACAAGGACCTGTACGGCCCCGACAACCACCTGGT
GGAGTGGCACAGAACCGCCACCACCCAGGAAACCGACGGCTTCCAGGTGA
AGCGGCCTGGCGACGTGAACGTGAGATGCACCGTGCTGCTGATGCTGGAC
TACCAGCCCCCCCAGTTCAAGCTGGACCCCCGGCTGGCCAGACTGCTGGG
CATCCACACCCAGACCAGGCCCGTGATCATCCAGGCCCTGTGGCAGTACA
TCAAGACCCACAAGCTGCAGGACCCCCACGAGCGGGAGTTCGTGATCTGC
GACAAGTACCTGCAGCAGATCTTCGAGAGCCAGCGGATGAAGTTCAGCGA
GATCCCCCAGAGACTGCACGCCCTGCTGATGCCCCCCGAGCCCATCATCA
TCAACCACGTGATCTCTGTGGACCCCAACGACCAGAAGAAAACCGCCTGC
TACGACATCGACGTGGAGGTGGACGACACCCTGAAAACCCAGATGAACAG
CTTCCTGCTGTCCACCGCCAGCCAGCAGGAAATCGCCACCCTGGACAACA
AGACCATGACCGACGTGGTGGGCAACCCCGAGGAAGAGCGGAGGGCCGAG
TTCTACTTCCAGCCTTGGGCCCAGGAAGCCGTCTGCCGGTACTTCTACAG
CAAAGTGCAGCAGCGGAGGCAGGAACTGGAACAGGCTCTGGGCATCCGGA
ATACCCACCACCACCATCACCACTGATGA
>NM_000585 (IL-15) optimized
ATGCGGATCAGCAAGCCCCACCTGCGGAGCATCAGCATCCAGTGCTACCT
GTGCCTGCTGCTGAACAGCCACTTCCTGACAGAGGCCGGCATCCACGTGT
TCATCCTGGGCTGCTTCAGCGCCGGACTGCCCAAGACCGAGGCCAACTGG
GTGAACGTGATCAGCGACCTGAAGAAGATCGAGGACCTGATCCAGAGCAT
GCACATCGACGCCACCCTGTACACCGAGTCCGACGTGCACCCCAGCTGCA
AGGTGACCGCCATGAAGTGCTTTCTGCTGGAACTGCAGGTGATCAGCCTG
GAAAGCGGCGACGCCAGCATCCACGACACCGTGGAGAACCTGATCATCCT
GGCCAACAACAGCCTGAGCAGCAACGGCAACGTGACCGAGAGCGGCTGCA
AAGAGTGCGAGGAACTGGAAGAGAAGAACATCAAAGAGTTTCTGCAGAGC
TTCGTGCACATCGTGCAGATGTTCATCAACACCAGCCACCACCACCATCA
CCACTGATGA
>NM_011337.2 (MIP1alpha) optimized
ATGAAGGTGAGCACCACAGCTCTGGCTGTGCTGCTGTGCACCATGACCCT
GTGCAACCAGGTGTTCAGCGCTCCTTACGGCGCCGATACCCCTACAGCCT
GCTGCTTCAGCTACAGCAGGAAGATCCCCAGGCAGTTCATCGTGGACTAC
TTCGAGACCAGCAGCCTGTGTTCTCAGCCCGGCGTGATCTTCCTGACCAA
GCGGAACAGACAGATCTGCGCCGACAGCAAGGAGACATGGGTGCAGGAGT
ACATCACCGACCTGGAGCTGAACGCCTAG
>NM_000586 (IL-2) optimized
ATGTACCGGATGCAGCTGCTGTCCTGTATCGCCCTGAGCCTGGCCCTGGT
GACCAATAGCGCCCCCACCTCCAGCAGCACCAAGAAAACCCAGCTCCAGC
TCGAACACCTGCTGCTGGACCTGCAGATGATCCTGAACGGCATCAACAAC
TACAAGAACCCCAAGCTGACCCGGATGCTGACCTTCAAGTTCTACATGCC
CAAGAAGGCCACCGAGCTGAAGCACCTGCAGTGCCTGGAAGAGGAACTGA
AGCCTCTGGAAGAGGTGCTGAACCTGGCCCAGAGCAAGAACTTCCACCTG
CGGCCCAGGGACCTGATCAGCAACATCAACGTGATCGTGCTGGAACTGAA
GGGCAGCGAGACAACCTTCATGTGCGAGTACGCCGACGAGACAGCCACCA
TCGTGGAGTTTCTGAACCGGTGGATCACCTTCTGCCAGAGCATCATCAGC
ACCCTGACCCACCACCACCATCACCACTGATGA
>NP_000610 (IFNgamma) optimized
ATGAAGTACACCAGCTACATCCTGGCCTTCCAGCTGTGCATCGTGCTGGG
CAGCCTGGGCTGCTACTGCCAGGACCCCTACGTGAAAGAGGCCGAGAACC
TGAAGAAGTACTTCAACGCCGGACACAGCGACGTGGCTGACAACGGCACC
CTGTTTCTGGGCATCCTGAAGAACTGGAAAGAGGAAAGCGACCGGAAGAT
CATGCAGAGCCAGATCGTGAGCTTCTACTTCAAGCTGTTCAAGAACTTCA
AGGACGACCAGAGCATCCAGAAAAGCGTGGAGACAATCAAGGAAGATATG
AACGTGAAGTTCTTCAACAGCAACAAGAAGAAGCGGGACGACTTCGAGAA
GCTGACCAACTACAGCGTGACCGACCTGAACGTGCAGCGGAAGGCCATCC
ACGAGCTGATCCAGGTGATGGCCGAGCTGTCTCCTGCCGCCAAGACCGGC
AAGCGGAAGCGGAGCCAGATGCTGTTCCAGGGCAGAAGGGCCTCTCAGCT
GCACCACCACCATCACCACTGATGA
>NM_006850 (IL-24) optimized
ATGAACTTCCAGCAGCGGCTGCAGTCTCTGTGGACCCTGGCCAGACCCTT
CTGTCCTCCTCTGCTGGCCACCGCCAGCCAGATGCAGATGGTGGTGCTGC
CCTGCCTGGGCTTCACACTGCTGCTGTGGAGCCAGGTGTCAGGCGCCCAG
GGCCAGGAATTCCACTTCGGCCCCTGCCAGGTGAAGGGCGTGGTGCCCCA
GAAGCTGTGGGAGGCCTTCTGGGCCGTGAAGGACACCATGCAGGCCCAGG
ACAACATCACCAGCGCCAGGCTGCTCCAGCAGGAAGTGCTGCAGAACGTC
AGCGACGCCGAGAGCTGCTACCTGGTGCACACCCTGCTGGAATTCTACCT
GAAAACCGTGTTCAAGAACTACCACAACCGGACCGTGGAAGTGCGGACCC
TGAAGAGCTTCAGCACCCTGGCCAACAACTTCGTGCTGATCGTGAGCCAG
CTGCAGCCCAGCCAGGAAAACGAGATGTTCAGCATCCGGGACAGCGCCCA
CAGGCGGTTTCTGCTGTTCAGACGGGCCTTCAAGCAGCTGGATGTGGAGG
CCGCCCTGACAAAGGCCCTGGGCGAGGTGGACATCCTGCTGACCTGGATG
CAGAAGTTCTACAAGCTGCACCACCACCATCACCACTGATGA
>NM_000572 (IL-10) optimized
ATGCACTCCTCTGCCCTGCTGTGTTGTCTGGTGCTCCTGACCGGCGTGAG
AGCCAGCCCAGGACAGGGCACCCAGAGCGAGAACAGCTGCACCCACTTCC
CCGGCAACCTGCCCAACATGCTGCGGGACCTGAGGGACGCCTTCAGCCGG
GTGAAAACCTTCTTCCAGATGAAGGACCAGCTGGACAACCTGCTGCTGAA
AGAGAGCCTGCTGGAAGATTTCAAGGGCTACCTGGGCTGTCAGGCCCTGA
GCGAGATGATCCAGTTCTACCTGGAAGAGGTGATGCCCCAGGCCGAGAAC
CAGGACCCCGACATCAAGGCCCACGTGAACAGCCTGGGCGAGAACCTGAA
AACCCTGCGGCTGAGACTGCGGCGGTGCCACAGATTTCTGCCCTGCGAGA
ACAAGAGCAAGGCCGTGGAGCAGGTGAAGAACGCCTTCAACAAGCTGCAG
GAAAAGGGCATCTACAAGGCCATGAGCGAGTTCGACATCTTCATCAACTA
CATCGAGGCCTACATGACCATGAAGATCCGGAACCACCACCACCATCACC
ACTGATGA
>NM_024013 (IFNalpha) optimized
ATGGCCAGCCCCTTTGCCCTGCTGATGGTGCTGGTCGTGCTGTCCTGCAA
GTCCAGCTGCTCTCTGGGATGTGACCTGCCTGAGACACACAGCCTGGACA
ACCGGCGGACACTGATGCTGCTGGCCCAGATGAGCAGGATCAGCCCCAGC
AGCTGCCTGATGGACCGGCACGACTTCGGCTTCCCCCAGGAAGAGTTCGA
CGGCAACCAGTTCCAGAAGGCCCCTGCCATCAGCGTGCTGCACGAGCTGA
TCCAGCAGATCTTCAACCTGTTCACCACCAAGGACAGCAGCGCCGCCTGG
GACGAGGACCTGCTGGACAAGTTCTGCACCGAACTGTACCAGCAGCTGAA
CGACCTGGAAGCCTGCGTGATGCAGGAAGAGAGAGTCGGCGAGACACCCC
TGATGAACGCCGACAGCATCCTGGCCGTGAAGAAGTACTTCCGGCGGATC
ACCCTGTACCTGACAGAGAAGAAGTACAGCCCCTGCGCCTGGGAGGTGGT
GCGGGCCGAGATCATGAGAAGCCTGAGCCTGAGCACCAACCTGCAGGAAC
GGCTGCGGCGGAAAGAGCACCACCACCATCACCACTGATGA
>NM_001514 (TFIIB) optimized
ATGGCCAGCACCAGCAGACTGGACGCCCTGCCCAGAGTGACCTGCCCCAA
CCACCCCGATGCCATCCTGGTGGAGGACTACAGAGCCGGCGACATGATCT
GCCCCGAGTGTGGCCTGGTGGTGGGCGACAGAGTGATCGACGTGGGCAGC
GAGTGGCGGACCTTCAGCAACGACAAGGCCACCAAGGACCCCAGCAGAGT
GGGCGATAGCCAGAACCCCCTGCTGTCCGACGGCGACCTGAGCACCATGA
TCGGCAAGGGCACCGGCGCTGCCAGCTTCGACGAGTTCGGCAACAGCAAG
TACCAGAACCGGCGGACCATGAGCAGCAGCGACCGGGCCATGATGAACGC
TTTCAAAGAAATCACCACAATGGCCGACCGGATCAACCTGCCCCGGAACA
TCGTGGACCGGACCAACAACCTGTTCAAGCAGGTGTACGAGCAGAAGAGC
CTGAAGGGCAGGGCCAACGATGCCATTGCCAGCGCCTGCCTGTACATTGC
CTGCAGACAGGAAGGCGTCCCCCGGACCTTTAAAGAAATTTGCGCCGTGA
GCCGGATCAGCAAGAAAGAGATCGGCCGCTGCTTCAAGCTGATCCTGAAG
GCCCTGGAAACCAGCGTGGACCTGATCACCACCGGCGACTTCATGAGCCG
GTTCTGCAGCAACCTGTGCCTGCCCAAGCAGGTGCAGATGGCCGCCACCC
ACATTGCCAGAAAGGCCGTGGAGCTGGACCTGGTGCCCGGCAGATCTCCT
ATCTCTGTGGCCGCTGCCGCCATCTATATGGCCAGCCAGGCCAGCGCCGA
GAAGCGGACCCAGAAAGAGATTGGAGATATTGCCGGCGTGGCCGACGTGA
CCATCCGGCAGAGCTACCGGCTGATCTACCCCAGAGCCCCCGACCTGTTC
CCCACCGACTTCAAGTTCGACACCCCCGTGGACAAGCTGCCTCAGCTGCA
CCACCACCATCACCACTGATGA
>NM_004379 (CREB1) optimized
ATGACAATGGAAAGCGGAGCCGAGAACCAGCAGAGCGGAGATGCCGCCGT
GACCGAGGCCGAAAATCAGCAGATGACCGTGCAGGCCCAGCCTCAGATTG
CCACCCTGGCCCAGGTGTCAATGCCTGCCGCCCACGCCACAAGCAGCGCC
CCTACCGTGACACTGGTGCAGCTGCCCAACGGCCAGACAGTGCAGGTGCA
CGGCGTGATTCAGGCCGCCCAGCCCAGCGTGATCCAGAGCCCCCAGGTGC
AGACCGTGCAGATCAGCACAATCGCCGAGAGCGAGGACAGCCAGGAAAGC
GTCGACAGCGTCACCGACAGCCAGAAGCGGCGGGAGATCCTGAGCAGGCG
GCCCAGCTACCGGAAGATCCTGAACGACCTGAGCAGCGACGCTCCCGGCG
TGCCCAGGATCGAGGAAGAGAAGAGCGAGGAAGAAACCAGCGCCCCTGCC
ATCACCACCGTGACCGTGCCCACCCCCATCTACCAGACCAGCAGCGGCCA
GTACATTGCCATCACCCAGGGCGGAGCCATCCAGCTGGCCAACAACGGCA
CAGATGGCGTGCAGGGCCTGCAGACACTGACCATGACCAACGCCGCTGCC
ACCCAGCCTGGCACCACAATCCTGCAGTACGCCCAGACCACCGACGGCCA
GCAGATCCTGGTGCCCAGCAACCAGGTGGTGGTGCAGGCCGCCAGCGGAG
ATGTGCAGACCTACCAGATCAGGACCGCCCCCACCTCTACAATTGCCCCT
GGCGTGGTGATGGCCAGCAGCCCTGCCCTGCCTACACAGCCTGCCGAGGA
AGCCGCCAGAAAGCGGGAAGTGCGGCTGATGAAGAACCGGGAGGCCGCCA
GAGAGTGCCGGCGGAAGAAAAAAGAATACGTGAAGTGCCTGGAAAACAGA
GTGGCCGTGCTGGAAAACCAGAACAAGACCCTGATCGAGGAACTGAAGGC
CCTGAAGGACCTGTACTGCCACAAGAGCGACCACCACCACCATCACCACT
GATGA
>NM_016269 (Lef1) optimized
ATGCCTCAGCTGTCTGGCGGCGGAGGGGGAGGGGGCGGAGATCCTGAGCT
GTGCGCCACCGACGAGATGATCCCTTTCAAGGACGAGGGCGACCCTCAGA
AAGAGAAGATCTTCGCCGAGATCAGCCACCCCGAGGAAGAGGGCGATCTG
GCCGACATCAAGAGCAGCCTGGTGAACGAGAGCGAGATCATCCCCGCCAG
CAATGGCCACGAAGTGGCCAGACAGGCCCAGACCTCTCAGGAACCCTACC
ACGACAAGGCCAGAGAGCACCCCGACGACGGCAAGCATCCCGACGGCGGC
CTGTACAACAAGGGCCCCAGCTACAGCAGCTACTCCGGCTACATCATGAT
GCCCAACATGAACAACGACCCCTACATGAGCAACGGCAGCCTGAGCCCAC
CTATCCCCCGGACCAGCAACAAGGTGCCCGTGGTGCAGCCTTCTCACGCC
GTGCACCCCCTGACCCCCCTGATCACCTACAGCGACGAGCACTTCAGCCC
TGGCAGCCACCCTAGCCACATCCCCAGCGACGTGAACAGCAAGCAGGGCA
TGAGCAGACACCCTCCAGCCCCAGACATCCCCACCTTCTACCCTCTGTCT
CCTGGCGGCGTGGGCCAGATCACACCTCCTCTGGGCTGGCAGGGCCAGCC
TGTGTACCCCATCACCGGCGGCTTCAGACAGCCCTACCCCAGCAGCCTGT
CCGTGGACACCAGCATGAGCCGGTTCAGCCACCACATGATCCCTGGCCCA
CCTGGCCCTCACACCACCGGCATCCCCCACCCTGCCATCGTGACCCCCCA
GGTGAAGCAGGAACACCCCCACACCGACAGCGACCTGATGCACGTGAAGC
CCCAGCACGAGCAGCGGAAAGAGCAGGAACCCAAGCGGCCCCACATCAAG
AAGCCCCTGAACGCCTTCATGCTGTACATGAAAGAAATGCGGGCCAACGT
GGTGGCCGAGTGCACCCTGAAAGAGAGCGCCGCCATCAACCAGATCCTGG
GCAGAAGGTGGCACGCCCTGAGCAGAGAGGAACAGGCCAAGTACTACGAG
CTGGCCCGGAAAGAACGGCAGCTCCACATGCAGCTGTACCCCGGCTGGTC
CGCCAGAGACAACTACGGCAAGAAGAAGAAGCGGAAGCGGGAGAAGCTGC
AGGAAAGCGCCAGCGGCACCGGCCCTAGAATGACCGCCGCCTACATCCAC
CACCACCATCACCACTGATGA
>NM_003042 (GAT1) optimized
ATGGCCACCAACGGCAGCAAGGTGGCCGATGGCCAGATCAGCACCGAGGT
GTCCGAGGCCCCCGTGGCCAACGACAAGCCCAAGACCCTGGTGGTGAAGG
TGCAGAAGAAGGCCGCCGACCTGCCCGACAGAGACACCTGGAAGGGCCGG
TTCGACTTCCTGATGAGCTGCGTGGGCTACGCCATCGGACTGGGCAACGT
GTGGCGGTTCCCCTACCTGTGCGGCAAAAATGGCGGCGGAGCCTTCCTGA
TCCCCTACTTCCTGACCCTGATCTTCGCCGGAGTGCCTCTGTTCCTGCTG
GAATGCAGCCTGGGCCAGTACACAAGCATCGGCGGCCTGGGCGTGTGGAA
GCTGGCCCCCATGTTCAAAGGCGTGGGCCTGGCCGCTGCCGTGCTGTCCT
TCTGGCTGAACATCTACTACATCGTGATCATCAGCTGGGCCATCTACTAC
CTGTACAACAGCTTCACCACCACCCTGCCCTGGAAGCAGTGCGACAACCC
CTGGAACACCGACCGGTGCTTCAGCAACTACAGCATGGTGAACACCACCA
ACATGACCAGCGCCGTGGTGGAGTTCTGGGAGCGGAACATGCACCAGATG
ACCGACGGCCTGGACAAGCCCGGCCAGATTAGGTGGCCCCTGGCCATCAC
ACTGGCCATTGCCTGGATCCTGGTGTACTTCTGCATCTGGAAGGGAGTCG
GCTGGACCGGCAAGGTGGTGTACTTTAGCGCCACCTACCCCTACATCATG
CTGATCATCCTGTTCTTCAGAGGCGTGACCCTGCCTGGCGCCAAAGAGGG
CATCCTGTTTTACATCACCCCCAACTTCCGGAAGCTGTCCGACAGCGAAG
TGTGGCTGGACGCCGCCACCCAGATCTTTTTCAGCTACGGCCTGGGACTG
GGATCTCTGATCGCCCTGGGCAGCTACAACTCCTTCCACAACAACGTGTA
CCGGGACAGCATCATCGTGTGCTGCATCAACAGCTGCACCAGCATGTTCG
CCGGCTTCGTGATCTTCAGCATCGTGGGCTTCATGGCCCACGTGACCAAG
CGGAGCATTGCCGATGTGGCCGCCAGCGGACCTGGCCTGGCCTTTCTGGC
CTACCCTGAGGCCGTGACCCAGCTGCCTATCAGCCCCCTGTGGGCCATTC
TGTTCTTCTCCATGCTGCTGATGCTGGGCATCGACAGCCAGTTCTGCACC
GTGGAGGGCTTCATCACCGCCCTGGTGGACGAGTACCCCCGGCTGCTGCG
GAACAGGCGGGAGCTGTTTATCGCCGCCGTCTGCATCATTAGCTACCTGA
TCGGCCTGTCCAACATCACCCAGGGCGGCATCTACGTGTTCAAGCTGTTC
GACTACTACAGCGCTTCCGGCATGAGCCTGCTGTTTCTGGTCTTTTTCGA
GTGCGTGTCCATCAGCTGGTTCTACGGCGTGAACCGGTTCTACGACAACA
TCCAGGAAATGGTCGGCAGCCGGCCCTGTATCTGGTGGAAGCTGTGCTGG
TCCTTCTTCACCCCCATCATCGTGGCCGGCGTGTTCATCTTCAGCGCCGT
GCAGATGACACAGCTGACAATGGGCAACTACGTGTTTCCCAAGTGGGGCC
AGGGCGTGGGATGGCTGATGGCCCTGTCCAGCATGGTGCTGATCCCCGGC
TACATGGCCTACATGTTTCTGACCCTGAAGGGCAGCCTGAAGCAGCGGAT
CCAGGTGATGGTGCAGCCCAGCGAGGACATCGTGAGGCCCGAGAACGGCC
CTGAACAGCCTCAGGCCGGCAGCTCCACAAGCAAAGAGGCCTACATCCAC
CACCACCATCACCACTGATGA
>NM_001045 (Serotonin-TP) optimized
ATGGAAACCACCCCCCTGAACAGCCAGAAGCAGCTGTCCGCCTGCGAGGA
TGGCGAGGACTGCCAGGAAAACGGCGTCCTGCAGAAAGTGGTGCCCACCC
CTGGCGATAAGGTGGAGAGCGGCCAGATCAGCAACGGCTACAGCGCCGTG
CCTTCTCCTGGCGCTGGCGACGACACCAGACACAGCATCCCCGCCACCAC
CACAACACTGGTGGCCGAGCTGCACCAGGGCGAGAGGGAAACCTGGGGCA
AGAAGGTGGACTTCCTGCTGTCCGTGATCGGCTACGCCGTGGACCTGGGC
AACGTGTGGCGGTTCCCCTACATCTGCTACCAGAATGGCGGCGGAGCCTT
CCTGCTGCCCTACACCATCATGGCCATCTTCGGCGGCATCCCCCTGTTCT
ACATGGAACTGGCTCTGGGACAGTATCACCGGAACGGCTGCATCAGCATC
TGGCGGAAGATCTGCCCCATCTTCAAGGGCATCGGCTATGCCATCTGCAT
CATTGCCTTCTACATTGCCAGCTACTACAACACAATCATGGCCTGGGCCC
TGTACTACCTGATCAGCAGCTTCACCGACCAGCTGCCCTGGACCAGCTGC
AAGAACAGCTGGAACACCGGCAACTGCACCAACTACTTCAGCGAGGACAA
CATCACCTGGACCCTGCACAGCACCAGCCCTGCCGAGGAATTCTACACCC
GGCATGTGCTGCAGATCCACCGGTCCAAGGGCCTGCAGGATCTGGGCGGC
ATCTCTTGGCAGCTGGCCCTGTGCATCATGCTGATCTTCACCGTGATCTA
CTTCTCCATCTGGAAGGGCGTGAAAACCAGCGGCAAGGTGGTGTGGGTGA
CCGCCACCTTCCCTTACATCATCCTGAGCGTGCTGCTGGTGCGGGGAGCC
ACACTGCCTGGCGCTTGGAGGGGCGTGCTGTTCTACCTGAAGCCCAACTG
GCAGAAGCTGCTGGAAACCGGCGTGTGGATCGACGCCGCTGCCCAGATCT
TCTTCTCCCTGGGACCTGGCTTTGGAGTGCTGCTGGCCTTCGCCAGCTAC
AACAAGTTCAACAACAACTGCTACCAGGACGCCCTGGTGACCAGCGTGGT
GAACTGCATGACCAGCTTCGTGAGCGGCTTCGTGATCTTTACCGTGCTGG
GCTACATGGCCGAGATGCGGAACGAGGACGTGAGCGAGGTGGCCAAGGAT
GCCGGCCCTAGCCTGCTGTTCATCACCTACGCCGAGGCCATTGCCAACAT
GCCCGCCAGCACCTTTTTCGCCATCATCTTTTTTCTGATGCTGATCACCC
TGGGCCTGGACAGCACCTTTGCCGGCCTGGAAGGCGTGATCACCGCCGTG
CTGGACGAGTTTCCCCACGTGTGGGCCAAGCGGCGGGAGAGATTCGTGCT
GGCCGTGGTGATCACCTGCTTTTTCGGCAGCCTGGTGACCCTGACCTTTG
GCGGAGCCTACGTGGTGAAACTGCTGGAAGAGTACGCCACAGGCCCTGCC
GTGCTGACAGTGGCCCTGATCGAGGCCGTGGCCGTGAGCTGGTTCTACGG
CATCACCCAGTTCTGCCGGGACGTGAAAGAGATGCTGGGCTTCAGCCCCG
GCTGGTTCTGGCGGATCTGCTGGGTGGCCATCAGCCCCCTGTTTCTGCTG
TTTATCATCTGCAGCTTTCTGATGAGCCCCCCTCAGCTGCGGCTGTTCCA
GTACAACTACCCCTACTGGTCCATCATCCTGGGCTACTGCATCGGCACCT
CCAGCTTCATCTGCATCCCCACCTACATTGCCTACCGGCTGATCATTACA
CCCGGCACCTTCAAAGAGCGGATCATCAAGAGCATCACCCCTGAGACACC
CACCGAGATCCCTTGCGGCGACATCAGGCTGAACGCCGTGAGCGGGGGAG
GGGGCTCCGACTACAAGGACGACGACGACAAGGATTACAAGGATGATGAT
GATAAGGACTATAAAGACGACGATGATAAGTGATGA
>NM_030956 (TLR10) optimized
ATGCGGCTGATCCGGAACATCTACATCTTTTGCAGCATCGTGATGACCGC
CGAAGGCGACGCCCCTGAGCTGCCCGAGGAACGGGAGCTGATGACCAACT
GCAGCAACATGAGCCTGCGGAAGGTGCCAGCCGATCTGACCCCTGCCACC
ACCACCCTGGACCTGAGCTACAACCTGCTGTTCCAGCTGCAGAGCAGCGA
CTTCCACAGCGTGAGCAAGCTGCGGGTGCTGATCCTGTGCCACAACCGGA
TCCAGCAGCTGGACCTGAAAACCTTCGAGTTCAACAAAGAGCTGAGATAC
CTCGATCTGTCCAACAACCGGCTGAAGAGCGTGACCTGGTATCTGCTGGC
TGGCCTGCGCTACCTCGATCTCAGCTTCAATGACTTCGACACCATGCCCA
TCTGCGAGGAAGCCGGCAACATGTCCCACCTGGAAATCCTGGGCCTGAGC
GGCGCCAAGATCCAGAAGTCCGACTTCCAGAAGATCGCCCACCTGCACCT
GAACACCGTGTTTCTGGGCTTCCGGACCCTGCCTCACTACGAGGAAGGCA
GCCTGCCCATCCTGAACACCACCAAGCTGCACATCGTGCTGCCTATGGAC
ACCAACTTTTGGGTGCTGCTGCGGGACGGCATCAAGACCAGCAAGATCCT
GGAAATGACCAACATCGACGGCAAGAGCCAGTTCGTGAGCTACGAGATGC
AGCGGAACCTGAGCCTGGAAAACGCCAAGACCAGCGTGCTGCTGCTGAAC
AAGGTGGACCTGCTGTGGGACGACCTGTTCCTGATCCTGCAGTTCGTGTG
GCACACCAGCGTGGAGCACTTCCAGATCCGGAACGTGACCTTCGGCGGCA
AGGCCTACCTGGACCACAACAGCTTCGACTACAGCAACACCGTGATGCGG
ACCATCAAGCTGGAACACGTGCACTTCCGGGTGTTCTACATCCAGCAGGA
CAAGATCTACCTGCTGCTGACAAAGATGGACATCGAGAACCTGACCATCA
GCAACGCCCAGATGCCCCACATGCTGTTCCCCAACTACCCCACCAAGTTC
CAGTACCTGAACTTCGCCAACAACATCCTGACCGACGAGCTGTTCAAGAG
GACCATCCAGCTGCCCCACCTGAAAACACTGATCCTGAACGGCAACAAGC
TGGAAACCCTGTCCCTGGTGTCCTGCTTCGCCAATAACACCCCCCTGGAA
CATCTGGATCTGTCCCAGAACCTGCTGCAGCACAAGAACGACGAGAACTG
CAGCTGGCCCGAGACAGTGGTGAACATGAACCTGTCCTACAATAAGCTCT
CCGATAGCGTGTTCCGGTGCCTGCCCAAGAGCATCCAGATTCTGGATCTG
AACAACAACCAGATCCAGACCGTGCCCAAAGAAACCATCCACCTGATGGC
CCTGCGGGAGCTGAATATCGCCTTCAACTTTCTGACCGACCTGCCCGGCT
GTAGCCACTTCTCTAGACTGTCCGTGCTGAACATCGAGATGAACTTCATC
CTGAGCCCCAGCCTGGACTTCGTGCAGAGCTGCCAGGAAGTGAAAACCCT
GAACGCCGGCAGAAACCCCTTCCGGTGCACCTGCGAGCTGAAGAACTTTA
TCCAGCTGGAAACATACAGCGAGGTGATGATGGTGGGCTGGTCCGACAGC
TACACCTGCGAGTACCCCCTGAACCTGCGGGGCACCAGGCTGAAGGACGT
GCACCTGCACGAGCTGTCCTGCAACACCGCCCTGCTGATCGTGACCATCG
TCGTGATCATGCTCGTGCTGGGCCTGGCCGTGGCCTTCTGCTGCCTGCAC
TTCGACCTGCCTTGGTATCTGAGAATGCTCGGCCAGTGTACCCAGACCTG
GCACAGAGTGAGAAAGACCACCCAGGAACAGCTGAAGCGGAACGTGCGGT
TCCACGCCTTCATCAGCTACAGCGAGCACGACAGCCTGTGGGTGAAGAAC
GAGCTGATCCCCAACCTGGAAAAAGAGGACGGCAGCATCCTGATCTGCCT
GTACGAGAGCTACTTCGACCCCGGCAAGAGCATCAGCGAGAACATCGTGA
GCTTCATCGAGAAGAGCTACAAGAGCATCTTCGTGCTGTCCCCCAATTTC
GTGCAGAACGAGTGGTGCCACTACGAGTTCTACTTCGCCCACCACAACCT
GTTCCACGAGAACAGCGACCACATCATCCTGATTCTGCTGGAACCCATCC
CCTTCTACTGCATCCCCACCAGATACCACAAGCTGAAGGCCCTGCTGGAA
AAGAAAGCCTATCTGGAATGGCCCAAGGACAGGCGGAAGTGCGGCCTGTT
CTGGGCCAACCTGAGGGCCGCCATCAACGTGAACGTGCTGGCCACCCGGG
AGATGTACGAGCTGCAGACCTTCACCGAGCTGAACGAGGAAAGCCGGGGC
AGCACCATCAGCCTGATGAGGACCGACTGTCTGCACCACCACCATCACCA
CTGATGA
>NM_014437 (SLC39A1) optimized
ATGGGACCTTGGGGAGAGCCTGAGCTGCTGGTGTGGCGCCCTGAGGCCGT
GGCCTCTGAACCACCCGTGCCTGTGGGCCTGGAAGTGAAGCTGGGCGCCC
TGGTGCTGCTGCTGGTGCTGACCCTGCTGTGCAGCCTGGTGCCCATCTGC
GTGCTGAGAAGGCCTGGCGCCAATCACGAGGGCAGCGCCAGCAGACAGAA
AGCCCTGAGCCTGGTGTCCTGCTTCGCTGGCGGCGTGTTCCTGGCCACCT
GCCTGCTGGACCTGCTGCCTGACTACCTGGCCGCCATCGATGAGGCCCTG
GCTGCCCTGCACGTGACACTGCAGTTCCCACTGCAGGAATTCATCCTGGC
TATGGGCTTTTTCCTGGTGCTGGTGATGGAACAGATCACCCTGGCCTACA
AAGAGCAGAGCGGCCCCAGCCCCCTGGAAGAGACAAGAGCCCTGCTGGGC
ACCGTGAATGGCGGCCCTCAGCACTGGCATGATGGCCCAGGCGTGCCTCA
GGCCTCTGGCGCCCCTGCCACACCTTCTGCCCTGAGGGCCTGCGTGCTGG
TGTTTTCCCTGGCTCTGCACAGCGTGTTTGAGGGCCTGGCCGTGGGCCTG
CAGAGAGACAGGGCCAGGGCTATGGAACTGTGTCTGGCCCTGCTGCTGCA
CAAGGGCATCCTGGCCGTGTCCCTGTCCCTGAGGCTGCTGCAGAGCCACC
TGAGAGCCCAGGTGGTGGCCGGCTGCGGCATCCTGTTCAGCTGCATGACC
CCCCTGGGCATTGGACTGGGAGCCGCTCTGGCCGAGTCTGCCGGCCCTCT
GCATCAGCTGGCCCAGTCCGTGCTGGAAGGGATGGCCGCTGGCACCTTCC
TGTACATCACCTTTCTGGAAATCCTGCCCCAGGAACTGGCCAGCAGCGAG
CAGCGGATCCTGAAGGTGATCCTGCTGCTGGCCGGCTTTGCCCTGCTGAC
CGGCCTGCTGTTCATCCAGATCAGCGGGGGAGGGGGCTCCGACTACAAGG
ACGACGACGACAAGGATTACAAGGATGATGATGATAAGGACTATAAAGAC
GACGATGATAAGTGATAA
>NM_000220 (KCNJ1) optimized
ATGAACGCCAGCAGCCGGAACGTGTTCGACACCCTGATCCGGGTGCTGAC
CGAGAGCATGTTCAAGCACCTGCGGAAGTGGGTGGTGACCCGGTTCTTCG
GCCACAGCCGGCAGCGGGCCAGGCTGGTGTCCAAGGACGGCCGGTGCAAC
ATCGAGTTCGGCAACGTGGAGGCCCAGAGCCGGTTCATCTTCTTCGTGGA
CATCTGGACCACCGTGCTGGACCTGAAGTGGCGGTACAAGATGACCATCT
TCATCACCGCCTTTCTGGGCAGCTGGTTCTTCTTCGGCCTGCTGTGGTAC
GCCGTGGCCTACATCCACAAGGACCTGCCCGAGTTCCACCCCAGCGCCAA
CCACACCCCCTGCGTGGAGAACATCAACGGCCTGACCAGCGCCTTCCTGT
TCAGCCTGGAAACCCAGGTGACCATCGGCTACGGCTTCAGATGCGTGACC
GAGCAGTGCGCCACCGCCATCTTTCTGCTGATCTTCCAGAGCATCCTGGG
CGTGATCATCAACAGCTTCATGTGCGGCGCCATCCTGGCCAAGATCAGCC
GGCCCAAGAAGCGGGCCAAGACCATCACCTTCAGCAAGAACGCCGTGATC
AGCAAGAGGGGCGGCAAGCTGTGCCTGCTGATCAGAGTGGCTAACCTCAG
GAAGTCCCTGCTGATCGGCAGCCACATCTACGGCAAGCTGCTGAAAACCA
CCGTGACCCCCGAGGGCGAGACAATCATCCTGGACCAGATCAACATCAAC
TTCGTGGTGGACGCCGGCAACGAGAACCTGTTCTTCATCAGCCCCCTGAC
CATCTACCACGTGATCGACCACAACAGCCCTTTCTTCCACATGGCCGCCG
AGACACTGCTCCAGCAGGACTTCGAACTGGTGGTGTTCCTGGACGGCACC
GTGGAGAGCACCAGCGCCACCTGCCAGGTCCGGACAAGCTACGTGCCCGA
GGAAGTGCTGTGGGGCTACCGGTTCGCCCCCATCGTGAGCAAGACCAAAG
AGGGCAAGTACCGGGTCGACTTCCACAACTTCTCCAAGACCGTGGAGGTG
GAGACACCCCACTGCGCCATGTGCCTGTACAACGAGAAGGACGTGCGGGC
CAGGATGAAGCGGGGCTACGACAACCCCAACTTCATCCTGAGCGAGGTGA
ACGAGACAGACGACACCAAGATGCACCACCACCATCACCACTGATGA
>NM_001651 (AQP5) optimized
ATGAAGAAAGAAGTGTGCAGCGTCGCCTTCCTGAAGGCCGTGTTCGCCGA
GTTCCTGGCCACCCTGATCTTCGTGTTCTTCGGCCTGGGCAGCGCTCTGA
AGTGGCCTAGCGCCCTGCCCACAATCCTGCAGATCGCCCTGGCCTTTGGC
CTGGCCATCGGAACACTGGCTCAGGCCCTGGGACCTGTGTCTGGCGGCCA
CATCAACCCTGCCATCACCCTGGCCCTGCTGGTCGGCAACCAGATCAGCC
TGCTGCGGGCCTTCTTTTACGTGGCCGCCCAGCTGGTCGGAGCTATCGCT
GGCGCCGGAATCCTGTATGGCGTGGCCCCCCTGAACGCCAGAGGCAACCT
GGCCGTGAACGCCCTGAACAACAACACCACCCAGGGCCAGGCTATGGTGG
TGGAGCTGATCCTGACCTTCCAGCTGGCCCTGTGCATCTTCGCCAGCACC
GACAGCAGACGGACCAGCCCTGTGGGCAGCCCTGCCCTGAGCATCGGCCT
GAGCGTGACACTGGGCCACCTGGTCGGCATCTACTTCACCGGCTGCAGCA
TGAACCCCGCCAGATCCTTTGGCCCTGCCGTGGTGATGAATAGATTCAGC
CCAGCCCACTGGGTGTTCTGGGTGGGCCCTATCGTGGGCGCCGTGCTGGC
CGCCATCCTGTACTTCTACCTGCTGTTCCCCAACAGCCTGAGCCTGAGCG
AGCGGGTGGCCATCATCAAGGGCACCTACGAGCCCGACGAGGACTGGGAG
GAACAGCGGGAGGAACGGAAGAAAACAATGGAACTGACCACCCGGCACCA
CCACCATCACCACTGATGA
>NM_001753 (CAV1) optimized
ATGAGCGGCGGCAAGTACGTGGATAGCGAGGGCCACCTGTACACCGTGCC
CATCCGGGAGCAGGGCAACATCTACAAGCCCAACAACAAGGCTATGGCCG
ACGAGCTGTCCGAGAAGCAGGTGTACGACGCCCACACCAAAGAAATCGAC
CTGGTGAACCGGGACCCCAAGCACCTGAACGACGACGTGGTGAAGATCGA
CTTCGAGGACGTGATCGCCGAGCCTGAGGGCACCCACAGCTTCGACGGCA
TCTGGAAGGCCAGCTTCACCACCTTCACCGTGACCAAGTACTGGTTCTAC
CGGCTGCTGTCCGCCCTGTTCGGCATCCCTATGGCCCTGATCTGGGGCAT
CTACTTCGCCATCCTGAGCTTTCTGCACATCTGGGCCGTGGTGCCCTGCA
TCAAGAGCTTTCTGATCGAGATCCAGTGCATCAGCCGGGTGTACAGCATC
TACGTGCACACCGTGTGCGACCCCCTGTTTGAGGCCGTGGGCAAGATCTT
CAGCAACGTGCGGATCAACCTGCAGAAAGAGATCCACCACCACCATCACC
ACTGATGA
>NM_000593 (TAP1) optimized
ATGGCCGAACTGCTGGCCTCTGCCGGCAGCGCCTGCAGCTGGGACTTCCC
TAGAGCCCCCCCTAGCTTTCCTCCTCCTGCAGCCAGTCGCGGTGGCCTGG
GCGGCACCAGATCCTTCAGACCCCACAGAGGCGCCGAGAGCCCTAGACCC
GGAAGAGATAGGGACGGCGTGAGAGTGCCTATGGCCAGCAGCAGATGCCC
TGCCCCCAGAGGCTGTAGATGTCTGCCTGGCGCCTCTCTGGCTTGGCTGG
GCACCGTGCTGCTGCTGCTCGCCGACTGGGTGCTGCTGAGAACCGCCCTG
CCCCGGATCTTTAGCCTGCTGGTGCCCACAGCCCTGCCTCTGCTGAGAGT
GTGGGCCGTGGGCCTGTCTAGATGGGCCGTGCTGTGGCTGGGAGCCTGTG
GCGTGCTGAGAGCCACCGTGGGCAGCAAGAGCGAGAATGCCGGCGCTCAG
GGATGGCTGGCCGCCCTGAAACCTCTGGCCGCTGCCCTGGGCCTGGCTCT
GCCTGGCCTGGCCCTGTTCCGGGAGCTGATTAGCTGGGGAGCCCCTGGCA
GCGCCGATAGCACCAGACTGCTGCACTGGGGCAGCCACCCTACCGCCTTC
GTGGTGTCCTATGCCGCCGCTCTGCCAGCTGCCGCCCTGTGGCACAAGCT
GGGCTCCCTGTGGGTGCCAGGCGGGCAGGGGGGCTCCGGCAACCCTGTGA
GAAGGCTGCTGGGCTGCCTGGGCAGCGAGACAAGGCGGCTGTCCCTGTTC
CTGGTGCTGGTCGTGCTGTCCAGCCTGGGCGAGATGGCCATCCCCTTTTT
CACCGGACGGCTGACCGACTGGATCCTGCAGGACGGCTCCGCCGACACCT
TCACCCGGAACCTGACCCTGATGAGCATCCTGACAATCGCCAGCGCCGTG
CTGGAATTCGTGGGCGACGGCATCTACAACAACACAATGGGCCACGTGCA
CAGCCATCTGCAGGGCGAGGTGTTCGGAGCCGTGCTGCGGCAGGAAACCG
AGTTCTTCCAGCAGAACCAGACCGGCAACATCATGAGCCGGGTGACCGAG
GATACCAGCACCCTGAGCGACAGCCTGAGCGAGAATCTGAGCCTGTTCCT
GTGGTATCTGGTCCGGGGCCTGTGCCTGCTGGGCATCATGCTGTGGGGCA
GCGTGAGCCTGACAATGGTGACCCTGATCACCCTGCCCCTGCTGTTTCTG
CTGCCCAAGAAAGTGGGCAAGTGGTATCAGCTCCTGGAAGTGCAGGTCCG
GGAGAGCCTGGCCAAAAGCAGCCAGGTGGCCATCGAGGCCCTGAGCGCCA
TGCCCACCGTGAGATCCTTCGCCAACGAGGAAGGCGAGGCCCAGAAGTTC
CGGGAGAAGCTGCAGGAAATCAAGACCCTGAACCAGAAAGAAGCCGTGGC
CTACGCCGTGAACTCTTGGACCACATCCATCTCCGGCATGCTGCTGAAAG
TGGGGATCCTGTACATCGGCGGCCAGCTGGTGACAAGCGGAGCCGTGAGC
AGCGGCAATCTGGTGACCTTCGTGCTGTACCAGATGCAGTTCACCCAGGC
CGTGGAGGTGCTGCTGTCCATCTACCCCCGGGTGCAGAAAGCCGTGGGCT
CCAGCGAGAAGATCTTCGAGTACCTGGACCGGACCCCCAGATGTCCTCCT
AGCGGCCTGCTGACCCCTCTGCACCTGGAAGGCCTGGTGCAGTTCCAGGA
CGTGAGCTTCGCCTACCCCAACAGGCCCGACGTGCTGGTGCTGCAGGGCC
TGACCTTCACACTGCGGCCTGGCGAAGTGACAGCCCTGGTCGGCCCCAAT
GGCTCCGGCAAGAGCACAGTGGCCGCTCTGCTGCAGAACCTGTACCAGCC
CACCGGCGGACAGCTGCTGCTGGACGGCAAGCCCCTGCCCCAGTACGAGC
ACAGATACCTGCACAGGCAGGTGGCCGCTGTGGGACAGGAACCCCAAGTC
TTTGGCCGGTCCCTGCAGGAAAATATCGCCTACGGCCTGACCCAGAAACC
CACAATGGAAGAGATCACCGCCGCTGCCGTGAAGAGCGGAGCCCACAGCT
TCATCAGCGGCCTGCCCCAGGGCTACGATACAGAGGTGGACGAGGCCGGC
TCTCAGCTGTCTGGCGGCCAGCGACAGGCTGTGGCTCTGGCTCGCGCTCT
CATCAGAAAGCCCTGCGTGCTGATCCTGGACGACGCCACCTCCGCCCTGG
ATGCCAACAGTCAGCTCCAGGTGGAGCAGCTGCTGTACGAGAGCCCCGAG
CGGTACAGCAGAAGCGTGCTGCTGATCACCCAGCACCTGAGCCTGGTGGA
GCAGGCCGACCACATCCTGTTTCTGGAAGGCGGAGCCATCAGAGAGGGCG
GCACACACCAGCAGCTGATGGAAAAGAAGGGCTGCTACTGGGCTATGGTG
CAGGCCCCTGCCGATGCCCCTGAGCACCACCACCATCACCACTGATGA
>NM_000544 (TAP2) optimized
ATGCGGCTGCCCGATCTGAGGCCTTGGACCAGCCTGCTGCTGGTCGATGC
CGCTCTGCTGTGGCTGCTGCAGGGCCCTCTGGGAACACTGCTGCCTCAGG
GCCTGCCTGGACTGTGGCTGGAAGGCACCCTGAGACTGGGCGGACTGTGG
GGCCTGCTGAAGCTGAGAGGCCTGCTGGGCTTTGTGGGCACCCTGCTGCT
GCCTCTGTGTCTGGCCACCCCCCTGACCGTGTCTCTGAGAGCCCTGGTGG
CTGGCGCTTCTAGAGCCCCTCCTGCCAGAGTGGCCAGCGCCCCTTGGAGC
TGGCTGCTGGTCGGATATGGCGCCGCTGGGCTCAGTTGGTCACTCTGGGC
TGTGCTGTCTCCTCCTGGCGCCCAGGAAAAAGAACAGGACCAGGTGAACA
ACAAGGTGCTGATGTGGAGACTGCTGAAACTGAGCAGACCCGACCTGCCC
CTGCTGGTCGCCGCCTTCTTCTTCCTGGTGCTGGCCGTGCTGGGCGAGAC
ACTGATCCCCCACTACAGCGGCAGGGTGATCGACATCCTGGGCGGCGACT
TCGATCCTCACGCCTTCGCCAGCGCCATCTTCTTCATGTGCCTGTTCAGC
TTCGGCAGCAGCCTGAGCGCTGGCTGCAGAGGCGGCTGCTTCACCTACAC
CATGAGCCGGATCAACCTGCGGATCCGGGAGCAGCTGTTCAGCAGCCTGC
TGAGGCAGGACCTGGGCTTCTTCCAGGAAACCAAGACCGGCGAGCTGAAC
AGCAGACTGAGCAGCGACACCACCCTGATGAGCAACTGGCTGCCCCTGAA
CGCCAACGTGCTGCTGCGGAGCCTGGTGAAGGTGGTGGGCCTGTACGGCT
TCATGCTGTCCATCAGCCCCAGACTGACTCTGCTGTCTCTGCTCCACATG
CCCTTCACAATCGCCGCCGAGAAGGTGTACAACACCCGGCACCAGGAAGT
GCTGCGGGAGATCCAGGATGCCGTGGCCAGAGCCGGCCAGGTGGTGCGGG
AGGCCGTGGGCGGCCTGCAGACCGTGAGATCTTTTGGGGCTGAAGAACAC
GAAGTGTGCCGGTACAAAGAAGCCCTGGAACAGTGCAGGCAGCTGTACTG
GCGGAGGGACCTGGAAAGGGCCCTGTACCTGCTGGTGCGGAGAGTGCTGC
ACCTGGGCGTGCAGATGCTGATGCTGTCCTGTGGCCTGCAGCAGATGCAG
GATGGCGAGCTGACCCAGGGCTCCCTGCTGTCTTTCATGATCTACCAGGA
AAGCGTCGGCAGCTACGTGCAGACCCTGGTGTACATCTACGGCGATATGC
TGTCCAACGTGGGCGCTGCAGAAAAAGTCTTTAGCTACATGGACCGGCAG
CCCAATCTGCCTAGCCCTGGCACCCTGGCCCCTACAACACTGCAGGGCGT
GGTGAAGTTCCAGGACGTGAGCTTCGCCTACCCCAACAGGCCCGACAGAC
CCGTGCTGAAGGGCCTGACCTTCACCCTGAGGCCTGGCGAAGTGACAGCT
CTGGTGGGCCCCAATGGCAGCGGCAAGAGCACAGTGGCCGCCCTGCTGCA
GAACCTGTACCAGCCCACAGGCGGCCAGGTGCTGCTGGACGAGAAGCCCA
TCAGCCAGTACGAGCACTGCTACCTGCACTCCCAGGTGGTGTCCGTGGGC
CAGGAACCCGTCCTGTTCAGCGGCAGCGTGCGGAACAATATCGCCTACGG
CCTGCAGTCCTGCGAGGACGACAAAGTGATGGCCGCTGCCCAGGCTGCAC
ATGCCGACGACTTCATCCAGGAAATGGAACACGGCATCTACACCGACGTG
GGCGAGAAGGGCAGCCAGCTCGCTGCAGGGCAGAAGCAGCGGCTGGCCAT
TGCCAGGGCTCTGGTGCGGGACCCCAGGGTGCTGATCCTGGACGAGGCCA
CCTCTGCCCTGGACGTGCAGTGTGAGCAGGCCCTGCAGGACTGGAACAGC
AGAGGCGACCGGACAGTGCTGGTGATCGCCCACCGCCTCCAGGCTGTGCA
GAGAGCACATCAGATTCTGGTGCTGCAGGAAGGCAAGCTGCAGAAGCTGG
CCCAGCTGCAGGAAGGGCAGGACCTGTACAGCCGGCTGGTGCAGCAGAGG
CTGATGGACCACCACCACCATCACCACTGATGA
>NM_005561 (LAMP1) optimized
ATGGCCGCTCCAGGAAGCGCTAGACGGCCCCTGCTGCTGCTCCTGCTCCT
GCTCCTGCTGGGCCTGATGCATTGTGCCAGCGCCGCCATGTTCATGGTGA
AGAACGGCAACGGCACCGCCTGCATCATGGCCAACTTCAGCGCCGCCTTC
AGCGTGAACTACGACACCAAGAGCGGCCCCAAGAACATGACCTTCGACCT
GCCCAGCGACGCCACCGTGGTGCTGAACCGGTCCAGCTGCGGCAAAGAGA
ACACCAGCGACCCCAGCCTGGTGATCGCCTTCGGCAGAGGCCACACCCTG
ACCCTGAACTTCACCCGGAACGCCACCAGGTACAGCGTGCAGCTGATGAG
CTTCGTGTACAACCTGAGCGACACCCACCTGTTCCCCAACGCCAGCAGCA
AAGAAATCAAGACCGTGGAGAGCATCACCGACATCCGGGCCGACATCGAC
AAGAAATACAGATGCGTGAGCGGCACCCAGGTGCACATGAACAACGTGAC
CGTGACCCTGCACGATGCCACCATCCAGGCCTACCTGAGCAACAGCAGCT
TCAGCAGGGGCGAGACAAGATGCGAGCAGGACAGGCCTAGCCCTACAACA
GCCCCCCCTGCCCCTCCTAGCCCTAGCCCCAGCCCTGTGCCCAAGAGCCC
CAGCGTGGACAAGTACAACGTGTCCGGCACCAACGGCACATGCCTGCTGG
CTTCTATGGGCCTGCAGCTGAACCTGACCTACGAGCGGAAGGACAACACC
ACCGTGACCCGGCTGCTGAACATCAACCCCAACAAGACCAGCGCCAGCGG
CTCTTGTGGAGCCCACCTGGTGACCCTGGAACTGCACAGCGAGGGCACCA
CCGTGCTGCTGTTCCAGTTCGGCATGAACGCCAGCTCCAGCCGGTTCTTC
CTGCAGGGCATCCAGCTGAACACCATCCTGCCCGACGCCAGGGATCCTGC
CTTCAAGGCCGCCAACGGATCTCTGAGAGCACTGCAGGCCACCGTGGGAA
ACAGCTACAAGTGCAACGCCGAGGAACACGTGCGGGTGACCAAGGCCTTC
TCCGTGAACATCTTCAAAGTGTGGGTGCAGGCCTTCAAGGTGGAGGGCGG
CCAGTTTGGCAGCGTGGAAGAGTGCCTGCTGGACGAGAACAGCATGCTGA
TCCCTATCGCCGTGGGAGGGGCTCTGGCCGGACTGGTGCTGATCGTGCTG
ATTGCCTACCTGGTGGGCCGGAAGAGAAGCCACGCCGGCTACCAGACCAT
CCACCACCACCATCACCACTGATGA
>NM_002294 (LAMP2) optimized
ATGGTCTGCTTCCGGCTGTTCCCCGTGCCTGGCAGCGGCCTGGTGCTGGT
CTGTCTGGTCCTGGGCGCCGTGCGGAGCTACGCCCTGGAACTGAACCTGA
CCGACAGCGAGAACGCCACCTGCCTGTACGCCAAGTGGCAGATGAACTTC
ACCGTGCGCTACGAGACAACCAACAAGACCTACAAGACCGTGACCATCAG
CGACCACGGCACCGTGACCTACAACGGCAGCATCTGCGGCGACGACCAGA
ACGGCCCCAAGATCGCCGTGCAGTTCGGCCCTGGCTTCAGCTGGATCGCC
AACTTCACCAAGGCCGCCAGCACCTACAGCATCGACAGCGTGAGCTTCAG
CTACAACACCGGCGACAACACCACCTTCCCCGACGCCGAGGACAAGGGCA
TCCTGACCGTGGACGAGCTGCTGGCCATCCGGATCCCCCTGAACGACCTG
TTCCGGTGCAACAGCCTGAGCACCCTGGAAAAGAACGACGTGGTGCAGCA
CTACTGGGACGTGCTGGTGCAGGCCTTCGTGCAGAATGGCACCGTGAGCA
CCAACGAGTTTCTGTGCGACAAGGACAAGACCAGCACCGTGGCCCCCACC
ATCCACACCACCGTGCCCAGCCCCACCACCACCCCCACCCCTAAAGAGAA
GCCCGAGGCCGGCACCTACTCCGTGAACAACGGCAACGATACCTGCCTGC
TGGCTACAATGGGCCTCCAGCTGAACATCACCCAGGACAAGGTGGCCAGC
GTGATCAACATCAACCCCAACACCACCCACAGCACCGGCAGCTGCAGAAG
CCACACCGCCCTGCTGCGGCTGAACAGCAGCACCATCAAGTACCTGGACT
TCGTGTTCGCCGTGAAGAACGAGAATCGGTTCTACCTGAAAGAAGTGAAC
ATCAGCATGTACCTGGTGAACGGCAGCGTGTTCAGCATTGCCAACAACAA
CCTGAGCTACTGGGATGCCCCTCTGGGCAGCAGCTACATGTGCAACAAAG
AACAGACCGTGAGCGTGAGCGGCGCCTTCCAGATCAACACCTTCGACCTG
AGAGTGCAGCCCTTCAACGTGACCCAGGGCAAGTACAGCACCGCCCAGGA
CTGCAGCGCCGACGACGACAACTTCCTGGTGCCTATCGCCGTCGGAGCCG
CTCTGGCTGGCGTCCTGATCCTGGTGCTGCTGGCCTACTTCATCGGCCTG
AAGCACCACCACGCCGGCTACGAGCAGTTTCACCACCACCATCACCACTG
ATGA
>NM_014398 (LAMP3) optimized
ATGCCCCGCCAGCTGTCCGCAGCTGCTGCCCTGTTTGCCAGCCTGGCCGT
GATCCTGCACGACGGCAGCCAGATGAGAGCCAAGGCCTTCCCCGAGACAA
GGGACTACAGCCAGCCTACCGCTGCCGCCACCGTGCAGGACATCAAGAAA
CCCGTGCAGCAGCCTGCCAAGCAGGCCCCTCATCAGACCCTGGCCGCCAG
ATTCATGGACGGCCACATCACCTTTCAGACCGCCGCCACAGTGAAGATCC
CCACCACCACCCCCGCCACCACCAAGAACACCGCCACCACAAGCCCCATC
ACCTACACCCTGGTGACCACCCAGGCCACCCCCAACAATAGCCACACCGC
CCCTCCAGTGACAGAGGTGACCGTGGGCCCTAGCCTGGCCCCTTACAGCC
TGCCCCCTACCATCACCCCTCCAGCCCACACCACAGGCACCAGCAGCAGC
ACCGTGAGCCACACCACCGGCAACACCACCCAGCCCAGCAACCAGACAAC
CCTGCCCGCAACACTGTCCATTGCCCTGCACAAGAGCACCACCGGCCAGA
AACCTGTGCAGCCTACCCACGCCCCTGGAACAACAGCCGCCGCTCACAAC
ACCACCAGAACCGCTGCCCCTGCCTCTACAGTGCCTGGCCCAACCCTGGC
CCCTCAGCCCAGCAGCGTGAAAACCGGCATCTACCAGGTGCTGAACGGCA
GCCGGCTGTGCATCAAGGCCGAGATGGGCATCCAGCTGATCGTGCAGGAT
AAAGAAAGCGTGTTCAGCCCCAGGCGGTACTTCAACATCGACCCCAACGC
CACACAGGCCAGCGGCAACTGCGGCACCCGGAAGAGCAACCTGCTGCTGA
ACTTCCAGGGCGGCTTCGTGAACCTGACCTTCACCAAGGACGAGGAAAGC
TACTACATCAGCGAAGTGGGCGCCTACCTGACCGTGAGCGACCCCGAGAC
TATCTACCAGGGCATCAAGCACGCCGTGGTGATGTTCCAGACCGCCGTGG
GCCACAGCTTCAAGTGCGTGAGCGAGCAGTCTCTGCAGCTGTCCGCCCAT
CTGCAGGTCAAAACCACCGACGTGCAGCTGCAGGCCTTCGACTTCGAGGA
CGACCACTTCGGCAACGTGGACGAGTGCAGCAGCGACTACACCATCGTGC
TGCCCGTGATCGGCGCCATCGTGGTGGGCCTGTGCCTGATGGGCATGGGC
GTGTACAAGATCCGGCTGCGGTGCCAGAGCAGCGGCTACCAGCGGATCCA
CCACCATCACCACCACTGATGA
>NM_000086 (CLN3) optimized
ATGGGCGGCTGTGCCGGCAGCAGAAGGCGGTTCAGCGATAGCGAGGGCGA
GGAAACCGTGCCCGAGCCCAGACTGCCTCTGCTGGATCACCAGGGCGCCC
ACTGGAAGAACGCCGTGGGCTTCTGGCTGCTGGGCCTGTGCAACAACTTC
AGCTACGTGGTGATGCTGTCTGCCGCCCACGACATCCTGAGCCACAAGCG
GACCAGCGGCAACCAGAGCCACGTGGACCCTGGCCCTACCCCCATCCCCC
ACAACAGCAGCAGCCGGTTCGACTGCAACAGCGTGTCCACAGCCGCCGTG
CTGCTGGCCGATATCCTGCCCACCCTGGTGATCAAGCTGCTGGCCCCTCT
GGGACTGCACCTGCTGCCCTACAGCCCCAGAGTGCTGGTGTCTGGCATCT
GCGCCGCTGGCAGCTTCGTGCTGGTCGCCTTCAGCCACAGCGTGGGCACA
AGCCTGTGCGGCGTGGTGTTCGCCAGCATCAGCAGCGGCCTGGGCGAGGT
GACCTTTCTGAGCCTGACCGCCTTCTACCCCAGAGCCGTGATCTCTTGGT
GGAGCAGCGGAACAGGCGGAGCCGGCCTGCTGGGAGCCCTGAGCTACCTG
GGCCTGACACAGGCCGGACTGAGCCCTCAGCAGACCCTGCTGTCCATGCT
GGGCATCCCTGCTCTGCTGCTGGCTAGCTACTTCCTGCTGCTGACCAGCC
CTGAGGCTCAGGATCCTGGCGGCGAGGAAGAAGCCGAGAGCGCCGCCAGA
CAGCCCCTGATCAGAACCGAGGCCCCCGAGAGCAAGCCTGGCAGCAGCAG
CTCCCTGAGCCTGCGGGAGCGGTGGACCGTGTTCAAGGGCCTGCTGTGGT
ACATCGTGCCCCTGGTGGTGGTGTACTTCGCCGAGTACTTCATCAACCAG
GGCCTGTTCGAGCTGCTGTTCTTCTGGAACACCAGCCTGAGCCACGCCCA
GCAGTACCGGTGGTATCAGATGCTGTACCAGGCCGGCGTGTTCGCCTCCA
GATCCAGCCTGCGGTGCTGCCGGATCAGATTCACCTGGGCCCTGGCTCTG
CTGCAGTGCCTGAACCTGGTGTTCCTGCTGGCTGATGTGTGGTTCGGCTT
CCTGCCCAGCATCTACCTGGTGTTTCTGATCATCCTGTACGAGGGACTGC
TGGGCGGAGCCGCCTACGTGAACACCTTCCACAATATCGCCCTGGAAACC
AGCGACGAGCACCGGGAGTTTGCTATGGCCGCCACCTGCATCAGCGACAC
CCTGGGCATCAGCCTGTCTGGACTGCTGGCCCTGCCCCTGCACGACTTTC
TGTGCCAGCTGTCCAGCGGGGGAGGGGGCTCCGACTACAAGGACGACGAC
GACAAGGATTACAAGGATGATGATGATAAGGACTATAAAGACGACGATGA
TAAGTGATGA
>NM_014319 (LEMD3) optimized
ATGGCCGCTGCTGCAGCCTCTGCCCCTCAGCAGCTGTCCGACGAGGAACT
GTTCAGCCAGCTGCGGAGATACGGCCTGAGCCCTGGCCCCGTGACCGAGA
GCACCAGGCCCGTGTACCTGAAGAAGCTGAAGAAACTGCGGGAGGAAGAG
CAGCAGCAGCACAGAAGCGGCGGAAGGGGCAACAAGACCCGGAACAGCAA
CAACAACAATACAGCCGCTGCCACAGTCGCAGCAGCTGGACCAGCAGCTG
CTGCAGCAGCCGGAATGGGCGTGAGGCCCGTGAGCGGCGACCTGAGCTAC
CTGCGGACCCCTGGCGGCCTGTGTCGGATCAGCGCCTCTGGCCCTGAAAG
CCTCCTGGGCGGACCTGGCGGAGCCTCTGCAGCTCCAGCAGCCGGATCCA
AGGTGCTGCTGGGCTTTAGCAGCGACGAGAGCGACGTGGAGGCCAGCCCC
AGGGACCAGGCCGGAGGGGGCGGACGGAAGGACCGGGCCAGCCTGCAGTA
CCGGGGCCTCAAAGCCCCTCCTGCCCCTCTGGCCGCCAGCGAGGTGACCA
ACAGCAACTCTGCCGAACGGCGGAAGCCCCACTCTTGGTGGGGCGCCAGA
CGACCAGCTGGACCAGAACTCCAGACCCCCCCTGGCAAGGATGGCGCCGT
GGAGGACGAGGAAGGCGAGGGCGAGGACGGCGAAGAGCGGGACCCCGAGA
CAGAGGAACCCCTGTGGGCCAGCCGGACCGTGAACGGCAGCAGACTGGTG
CCCTACAGCTGCCGGGAGAACTACAGCGACAGCGAGGAAGAGGACGATGA
TGACGTGGCCAGCAGCAGGCAGGTGCTGAAGGACGACAGCCTGAGCCGGC
ACCGGCCCAGACGGACCCACAGCAAGCCCCTGCCCCCACTGACCGCCAAG
TCTGCCGGCGGACGGCTGGAAACCAGCGTGCAGGGAGGAGGGGGGCTGGC
CATGAACGACAGAGCCGCAGCCGCCGGCAGCCTGGACAGAAGCCGGAACC
TGGAAGAGGCCGCTGCCGCTGAACAGGGCGGAGGATGCGACCAGGTGGAC
TCTAGCCCAGTGCCCAGATACCGGGTGAACGCCAAGAAGCTGACCCCCCT
GCTGCCCCCTCCCCTGACCGACATGGACAGCACACTGGACAGCTCTACCG
GCTCCCTGCTGAAAACCAACAACCACATCGGCGGAGGAGCCTTCAGCGTG
GACAGCCCCCGGATCTACAGCAATAGCCTGCCCCCTTCTGCCGCCGTGGC
CGCCAGCTCTAGCCTGCGGATCAACCACGCCAACCACACCGGCAGCAACC
ACACCTATCTGAAGAACACCTACAACAAGCCCAAGCTGTCCGAGCCCGAG
GAAGAACTCCTGCAGCAGTTTAAGCGGGAAGAGGTGTCCCCCACAGGCTC
CTTCAGCGCCCACTACCTGAGCATGTTTCTGCTGACCGCCGCCTGCCTGT
TCTTCCTGATCCTGGGCCTGACCTACCTGGGCATGCGGGGCACCGGCGTG
AGCGAGGATGGCGAGCTGTCCATCGAGAACCCCTTCGGCGAGACATTCGG
CAAGATCCAGGAAAGCGAGAAAACCCTGATGATGAACACCCTGTACAAGC
TGCACGATCGGCTCGCACAGCTGGCAGGAGATCACGAGTGCGGCAGCAGC
TCCCAGAGGACCCTGAGCGTGCAGGAAGCTGCCGCCTACCTGAAGGACCT
GGGCCCCGAGTACGAGGGCATCTTCAACACCTCCCTGCAGTGGATCCTGG
AAAACGGCAAGGACGTGGGCATCAGATGCGTGGGCTTCGGCCCTGAGGAA
GAGCTGACCAACATCACCGACGTGCAGTTTCTGCAGAGCACCAGACCCCT
GATGAGCTTCTGGTGCCGGTTCAGGCGGGCCTTCGTGACCGTGACCCACC
GGCTGCTGCTGCTGTGCCTGGGCGTGGTGATGGTCTGCGTGGTGCTGCGG
TACATGAAGTACCGGTGGACCAAAGAGGAAGAAGAGACACGGCAGATGTA
CGACATGGTGGTGAAGATCATCGACGTGCTGCGGAGCCACAACGAGGCCT
GCCAGGAAAACAAGGACCTGCAGCCCTACATGCCCATCCCCCACGTGCGG
GACAGCCTGATCCAGCCCCACGACCGGAAGAAAATGAAGAAAGTGTGGGA
CCGGGCCGTGGACTTCCTGGCCGCCAATGAGAGCAGAGTGCGGACCGAGA
CACGGCGGATCGGCGGAGCCGACTTCCTGGTCTGGCGGTGGATCCAGCCC
AGCGCCAGCTGCGACAAGATCCTGGTGATCCCCAGCAAAGTGTGGCAGGG
CCAGGCCTTCCACCTGGACCGGCGGAACAGCCCCCCCAACAGCCTGACCC
CCTGCCTGAAGATCCGGAACATGTTCGACCCCGTGATGGAAATCGGCGAC
CAGTGGCACCTGGCCATCCAGGAAGCCATTCTGGAAAAGTGCAGCGACAA
CGACGGCATCGTGCACATTGCCGTGGACAAGAACAGCCGGGAGGGCTGCG
TGTATGTGAAGTGTCTGAGCCCAGAGTACGCCGGCAAAGCCTTCAAAGCC
CTGCACGGCAGCTGGTTCGACGGCAAGCTGGTGACCGTGAAGTACCTGCG
GCTGGACAGATACCACCACCGGTTCCCCCAGGCCCTGACCAGCAACACCC
CCCTGAAGCCCTCTAACAAGCACATGAACAGCATGAGCCACCTGAGGCTG
CGGACCGGCCTGACCAACTCCCAGGGCAGCAGCCACCACCATCACCACCA
CTGATGA
>NM_000914 (OPRM1) optimized
ATGGACAGCAGCGCCGCTCCCACCAACGCCAGCAACTGCACCGATGCCCT
GGCTTACTCTAGCTGTTCTCCTGCCCCTAGCCCTGGCAGCTGGGTGAACC
TGAGCCACCTGGACGGCAACCTGAGCGACCCCTGCGGCCCCAATAGAACC
GACCTGGGCGGCAGAGACAGCCTGTGTCCCCCTACCGGCAGCCCTAGCAT
GATCACCGCCATCACCATCATGGCCCTGTACAGCATCGTGTGCGTGGTGG
GCCTGTTCGGCAACTTCCTGGTGATGTACGTGATCGTGCGGTACACCAAG
ATGAAAACCGCCACCAACATCTACATCTTCAACCTGGCCCTGGCCGATGC
TCTGGCCACCTCCACCCTGCCCTTCCAGAGCGTGAACTACCTGATGGGCA
CCTGGCCCTTCGGCACCATCCTGTGCAAGATCGTGATCAGCATCGACTAC
TACAACATGTTCACCAGCATCTTCACCCTGTGCACCATGAGCGTGGACCG
GTACATTGCCGTGTGCCACCCCGTGAAGGCCCTGGACTTCCGGACCCCCC
GGAACGCCAAGATCATCAACGTGTGCAACTGGATCCTGAGCAGCGCCATC
GGCCTGCCCGTGATGTTCATGGCCACCACCAAGTACCGGCAGGGCTCCAT
CGACTGCACCCTGACCTTCAGCCACCCCACCTGGTACTGGGAGAACCTGC
TGAAGATCTGCGTGTTCATCTTCGCCTTCATCATGCCCGTGCTGATCATC
ACAGTGTGCTACGGCCTGATGATCCTGCGGCTGAAGAGCGTGAGGATGCT
GTCCGGCAGCAAAGAGAAGGACCGGAACCTGCGGCGGATCACCAGGATGG
TGCTGGTCGTGGTGGCCGTGTTCATCGTGTGCTGGACCCCCATCCACATC
TACGTGATCATCAAGGCCCTGGTGACCATCCCCGAGACAACCTTCCAGAC
CGTGTCCTGGCACTTCTGTATCGCCCTGGGCTACACCAACAGCTGCCTGA
ACCCCGTGCTGTACGCCTTCCTGGACGAGAACTTCAAGCGGTGCTTCCGG
GAGTTCTGCATCCCCACCTCCAGCAACATCGAGCAGCAGAACAGCACCCG
GATCCGGCAGAACACCCGGGATCACCCTAGCACCGCCAACACCGTGGACC
GGACCAATCACCAGCTGGAAAACCTGGAAGCCGAGACAGCCCCTCTGCCT
CATCACCACCATCATCACTGATGA
>NM_023921 (TAS2R10) optimized
ATGCTGCGGGTGGTGGAGGGCATCTTCATCTTCGTGGTGGTGTCCGAGAG
CGTGTTCGGCGTGCTGGGCAACGGCTTCATCGGCCTGGTGAACTGCATCG
ACTGCGCCAAGAACAAGCTGTCCACCATCGGCTTCATCCTGACCGGCCTG
GCCATCAGCCGGATCTTTCTGATCTGGATCATCATCACCGACGGCTTTAT
CCAGATCTTCAGCCCCAACATCTACGCCAGCGGCAACCTGATCGAGTACA
TCAGCTACTTTTGGGTGATCGGCAACCAGAGCAGCATGTGGTTCGCCACC
TCCCTGAGCATCTTCTACTTTCTGAAGATCGCCAACTTCAGCAACTACAT
CTTCCTGTGGCTGAAGAGCCGGACCAACATGGTGCTGCCCTTCATGATCG
TGTTTCTGCTGATTTCTAGCCTGCTGAACTTCGCCTACATTGCCAAGATC
CTGAACGACTACAAGACCAAGAACGACACCGTGTGGGACCTGAACATGTA
CAAGAGCGAGTACTTCATCAAGCAGATCCTGCTGAACCTGGGCGTGATCT
TCTTCTTCACCCTGAGCCTGATCACCTGCATTTTTCTGATCATCTCCCTG
TGGCGGCACAACCGGCAGATGCAGAGCAACGTGACAGGCCTGCGGGACAG
CAATACCGAGGCCCACGTGAAGGCCATGAAGGTGCTGATTAGCTTCATCA
TCCTGTTTATCCTGTACTTCATCGGCATGGCCATCGAGATCAGCTGCTTC
ACCGTGCGGGAGAATAAGCTGCTGCTGATGTTCGGCATGACCACCACCGC
CATCTACCCCTGGGGCCACAGCTTTATCCTGATCCTGGGCAACAGCAAGC
TGAAGCAGGCCAGCCTGAGGGTGCTGCAGCAGCTGAAGTGCTGCGAGAAG
CGGAAGAACCTGCGGGTGACCCACCACCACCATCACCACTGATGA
>NM_002507 (NGFR) optimized
ATGGGCGCTGGCGCCACCGGAAGAGCTATGGACGGCCCCAGACTGCTGCT
CCTCCTGCTCCTGGGCGTGTCTCTGGGCGGAGCCAAAGAGGCCTGCCCCA
CCGGCCTGTACACACACAGCGGCGAGTGCTGCAAGGCCTGCAATCTGGGC
GAAGGCGTGGCCCAGCCTTGTGGCGCCAACCAGACCGTGTGCGAGCCCTG
CCTGGACAGCGTGACCTTCAGCGACGTGGTGTCCGCCACCGAGCCCTGCA
AACCTTGTACCGAGTGTGTGGGCCTCCAGAGCATGAGCGCCCCTTGCGTG
GAAGCCGACGACGCCGTGTGCAGATGCGCCTACGGCTACTACCAGGACGA
GACAACCGGCAGATGCGAGGCCTGTAGAGTGTGTGAGGCCGGCAGCGGCC
TGGTGTTCAGTTGTCAGGACAAGCAGAACACCGTGTGTGAGGAATGCCCC
GACGGCACCTACAGCGACGAGGCCAACCACGTGGACCCTTGCCTGCCCTG
CACAGTGTGCGAGGACACCGAGCGGCAGCTGCGGGAGTGCACAAGATGGG
CCGACGCCGAGTGCGAGGAAATCCCCGGCAGATGGATCACCAGAAGCACC
CCCCCTGAGGGCAGCGATAGCACCGCCCCCAGCACACAGGAACCTGAGGC
CCCTCCCGAGCAGGATCTGATCGCCAGCACAGTGGCCGGCGTGGTGACCA
CCGTGATGGGCAGCAGCCAGCCTGTGGTGACCAGGGGCACCACCGACAAC
CTGATCCCCGTGTACTGCAGCATTCTGGCCGCCGTGGTGGTGGGCCTGGT
GGCCTACATTGCCTTCAAGCGGTGGAACAGCTGCAAGCAGAATAAGCAGG
GCGCCAACAGCAGACCCGTGAACCAGACCCCTCCCCCAGAGGGCGAGAAG
CTGCACAGCGACAGCGGCATCAGCGTGGACAGCCAGAGCCTGCACGACCA
GCAGCCTCACACACAGACCGCCAGCGGCCAGGCCCTGAAGGGCGACGGCG
GCCTGTACTCTAGCCTGCCCCCTGCCAAGCGGGAGGAAGTGGAGAAGCTG
CTGAACGGCTCTGCCGGCGACACTTGGAGACACCTGGCCGGCGAGCTGGG
CTATCAGCCCGAGCACATCGACAGCTTCACCCACGAGGCCTGTCCTGTGA
GAGCCCTGCTGGCCTCTTGGGCCACCCAGGACAGCGCCACACTGGATGCA
CTGCTGGCCGCTCTGAGAAGAATTCAGAGGGCCGACCTGGTGGAGAGCCT
GTGCAGCGAGAGCACAGCCACAAGCCCCGTGCACCACCACCATCACCACT
GATGA
>NM_001012271 (BIRC5) optimized
ATGGGAGCCCCTACACTGCCTCCCGCCTGGCAGCCCTTCCTGAAGGACCA
CCGGATCAGCACCTTCAAGAACTGGCCCTTTCTGGAAGGCTGTGCCTGCA
CCCCTGAGAGAATGGCCGAGGCCGGCTTCATCCACTGCCCCACCGAGAAC
GAGCCTGACCTGGCCCAGTGCTTCTTCTGCTTCAAAGAACTGGAAGGATG
GGAGCCCGACGACGATCCTATCGGCCCTGGCACCGTGGCCTACGCCTGCA
ATACCAGCACACTGGGCGGCAGAGGCGGCAGGATCACCCGGGAGGAACAC
AAGAAGCACAGCAGCGGCTGCGCCTTCCTGAGCGTGAAGAAGCAGTTCGA
GGAACTGACCCTGGGCGAGTTCCTGAAGCTGGACCGGGAGCGGGCCAAGA
ACAAGATCGCCAAAGAGACAAACAACAAGAAGAAAGAGTTTGAGGAAACC
GCCGAGAAAGTGCGGAGGGCCATCGAACAGCTGGCCGCTATGGACCACCA
CCACCATCACCACTGATGA
>NM_001786 (CDC2) optimized
ATGGAAGATTACACCAAGATCGAGAAGATCGGCGAGGGCACCTACGGCGT
GGTGTACAAGGGCCGGCACAAGACCACAGGCCAGGTGGTGGCCATGAAGA
AGATCCGGCTGGAAAGCGAGGAAGAGGGCGTGCCTTCCACCGCCATCAGA
GAGATCAGCCTGCTGAAAGAGCTGCGGCACCCCAACATCGTGAGCCTGCA
GGACGTGCTGATGCAGGACTCTAGACTGTACCTGATCTTCGAGTTCCTGA
GCATGGACCTGAAGAAGTACCTGGACAGCATCCCCCCTGGCCAGTACATG
GACTCCAGTCTGGTGAAAAGCTACCTGTACCAGATCCTGCAGGGCATCGT
GTTCTGCCACAGCAGACGGGTGCTGCACAGGGACCTGAAGCCCCAGAACC
TGCTGATCGACGACAAGGGCACCATCAAGCTGGCCGACTTCGGCCTGGCT
CGCGCCTTCGGCATTCCCATCAGGGTGTACACACACGAAGTGGTGACACT
GTGGTACAGGTCCCCAGAGGTGCTGCTGGGCAGCGCCAGATACAGCACCC
CCGTGGACATCTGGTCCATCGGCACCATCTTCGCCGAGCTGGCCACCAAG
AAGCCCCTGTTCCACGGCGACAGCGAGATCGACCAGCTGTTCCGGATCTT
CAGAGCCCTGGGCACCCCCAACAACGAAGTGTGGCCCGAGGTGGAGTCCC
TGCAGGACTACAAGAACACCTTCCCCAAGTGGAAGCCTGGCTCTCTGGCT
AGCCACGTGAAGAACCTGGACGAGAACGGCCTGGACCTGCTGTCCAAGAT
GCTGATCTACGACCCCGCCAAGCGGATCAGCGGCAAGATGGCCCTGAACC
ACCCCTACTTCAACGACCTGGACAACCAGATCAAGAAGATGCACCACCAC
CATCACCACTGATGA
>NM_002985 (RANTES) optimized
ATGAAAGTCTCCGCTGCTGCTCTGGCCGTGATCCTGATCGCCACCGCCCT
GTGCGCCCCTGCCAGCGCCAGCCCCTACAGCAGCGACACCACCCCCTGCT
GCTTCGCCTATATCGCCAGGCCCCTGCCCAGGGCCCACATCAAAGAGTAC
TTCTACACCAGCGGCAAGTGCTCCAACCCCGCCGTGGTGTTCGTGACCCG
GAAGAACCGGCAAGTGTGTGCCAACCCCGAGAAGAAATGGGTGCGGGAGT
ACATCAACAGCCTGGAAATGAGCCACCACCACCACCACCACTGATAA
>NM_014596 (ZNRD1) optimized
ATGAGCGTGATGGACCTGGCCAACACCTGCAGCAGCTTCCAGAGCGACCT
GGACTTCTGCAGCGACTGCGGCAGCGTGCTGCCTCTGCCTGGCGCCCAGG
ACACCGTGACCTGCATCAGATGCGGCTTCAACATCAACGTGCGGGACTTC
GAGGGCAAGGTGGTCAAGACCTCCGTGGTGTTCCATCAGCTGGGCACCGC
CATGCCCATGAGCGTGGAGGAAGGCCCCGAGTGCCAGGGCCCCGTGGTGG
ACAGGCGGTGCCCCAGATGCGGCCACGAGGGCATGGCCTACCACACCCGG
CAGATGCGGAGCGCCGACGAGGGCCAGACCGTGTTCTACACCTGTACCAA
CTGCAAGTTCCAGGAAAAAGAGGACAGCCACCACCACCACCACCACTGAT
AA
>NM_001292 (CLK3) optimized
ATGCACCACTGTAAGCGGTACAGAAGCCCCGAGCCCGACCCCTACCTGAG
CTACCGGTGGAAGCGGCGGAGAAGCTACAGCCGGGAGCACGAGGGCCGGC
TGAGATACCCCAGCAGACGGGAGCCCCCTCCCAGGCGGAGCAGAAGCAGA
AGCCACGACCGGCTGCCCTACCAGCGGAGATACCGGGAACGGCGGGACAG
CGACACCTACAGATGCGAAGAGCGGAGCCCCAGCTTCGGCGAGGACTACT
ACGGCCCCTCCAGATCCAGGCACAGGCGGCGGAGCCGGGAGAGGGGCCCC
TACCGGACCCGGAAGCACGCTCATCACTGTCACAAAAGGCGGACAAGATC
CTGCAGCAGCGCCAGCAGCATGCGGCTGTGGGGCACCTGGGTGAAGGCCC
CCCTGGCCAGGTGGTGGAGCGCCTGGACCATGCCCGAAGGCTCCCTGAGA
CTGCCCCACCACCACCACCACCACTGATAA
>NM_024006 (VKORC1) optimized
ATGGGCAGCACCTGGGGCAGCCCTGGCTGGGTGCGGCTGGCCCTGTGCCT
GACCGGCCTGGTGCTGTCCCTGTACGCCCTGCATGTGAAGGCCGCCAGAG
CCCGGGACCGGGACTACCGGGCCCTGTGCGACGTGGGCACCGCCATCAGC
TGCAGCCGGGTGTTCAGCAGCAGATGGGGCAGGGGCTTCGGCCTGGTGGA
GCACGTGCTGGGCCAGGACAGCATCCTGAACCAGAGCAACAGCATCTTCG
GCTGCATCTTCTACACCCTGCAGCTGCTGCTGGGCTGCCTGCGGACCAGA
TGGGCCAGCGTGCTGATGCTGCTGTCCAGCCTGGTGTCCCTGGCCGGCAG
CGTGTACCTGGCCTGGATTCTGTTCTTCGTGCTGTACGACTTCTGCATCG
TGTGCATCACCACCTACGCCATCAACGTGAGCCTGATGTGGCTGTCCTTT
AGAAAAGTCCAGGAACCCCAGGGCAAGGCCAAGCGGCACCACCACCACCA
CCACCACTGATAA
>NM_006331 (EMG1) optimized
ATGGCTGCTCCTAGCGACGGCTTCAAGCCCCGGGAGCGGAGCGGCGGAGA
GCAGGCCCAGGACTGGGACGCCCTGCCCCCCAAGCGGCCTAGACTGGGAG
CCGGCAACAAGATCGGCGGCAGGCGGCTGATCGTGGTGCTGGAAGGCGCC
AGCCTGGAAACCGTGAAAGTGGGCAAGACCTACGAGCTGCTGAACTGCGA
CAAGCACAAGAGCATCCTGCTGAAGAACGGCCGGGACCCCGGCGAGGCCA
GGCCCGACATCACCCACCAGAGCCTGCTGATGCTCATGGATTCCCCCCTG
AACAGAGCCGGCCTGCTGCAGGTGTACATCCACACCCAGAAAAACGTGCT
GATCGAGGTGAACCCCCAGACCAGAATCCCCCGGACCTTCGACCGGTTCT
GCGGCCTGATGGTCCAGCTGCTCCATAAGCTGTCCGTGAGAGCCGCCGAC
GGCCCCCAGAAACTGCTGAAGGTGATCAAGAACCCCGTGAGCGACCACTT
CCCCGTGGGCTGCATGAAAGTGGGGACCAGCTTCAGCATCCCCGTGGTGT
CCGACGTGCGGGAGCTGGTGCCCAGCAGCGACCCCATCGTGTTCGTGGTG
GGCGCCTTCGCCCACGGCAAGGTGTCCGTGGAGTACACCGAGAAGATGGT
GTCCATCAGCAACTACCCCCTGTCTGCCGCCCTGACCTGCGCCAAGCTGA
CCACCGCCTTCGAGGAAGTGTGGGGCGTGATCCACCACCACCACCACCAC
TGATAA
